# Supplementary material for: Homozygosity in any HLA locus is a risk factor for specific antibody production: the taboo concept 2.0
Source: Front Immunol. 2024 May 22;15:1384823. doi: 10.3389/fimmu.2024.1384823 (PMC11150536; doi:10.3389/fimmu.2024.1384823)
Supplement: Supplementary Table 1 — Individual data on antibody abundances and matched locus-wise homozygosity information. [file Table_1.xlsx]

## Sheet: LS1
PatientID	A	B	C	DRB1	DQA1	DQB1	DPA1	DPB1	A*01:01	A*02:01	A*02:03	A*02:06	A*03:01	A*11:01	A*11:02	A*23:01	A*24:02	A*24:03	A*25:01	A*26:01	A*29:01	A*29:02	A*30:01	A*30:02	A*31:01	A*32:01	A*33:01	A*33:03	A*34:01	A*34:02	A*36:01	A*43:01	A*66:01	A*66:02	A*68:01	A*68:02	A*69:01	A*74:01	A*80:01	B*07:02	B*08:01	B*13:01	B*13:02	B*14:01	B*14:02	B*15:01	B*15:02	B*15:03	B*15:10
i000001	homozygous	heterozygous	heterozygous	heterozygous	heterozygous	heterozygous	homozygous	heterozygous	275.43	145.11	163.35	118.19	93.76	132.5	296.1	175.73	144.21	132.3	151.54	240.28	129.78	151.47	148.14	119.35	130.46	242.71	136.34	130.21	266.18	146.44	157.37	286.52	472.43	910.86	93.91	195.76	133.17	98.7	202.84	107.58	136.66	175.84	99.82	175.48	210.5	253.8	126.9	240.05	163.28
i000002	heterozygous	heterozygous	heterozygous	heterozygous	homozygous	homozygous	no typing available	no typing available	98.24	87.83	82.42	87.32	76.15	88.74	683.11	185.25	114.13	109.46	58.51	129.72	195.72	263.98	124.2	82.4	99.83	101.88	117.63	113.12	200.51	132.01	117.71	159.88	130.86	171.37	83.63	254.83	120.18	101.94	375.22	115.3	178.63	122.66	94.49	153.7	205.92	118.53	149.11	110.28	249.88
i000003	heterozygous	heterozygous	no typing available	no typing available	no typing available	no typing available	no typing available	no typing available	150.02	67.11	62.1	62.47	56.92	68.12	93.02	94.38	113.82	82.02	75.05	116.17	141.52	174.03	81.71	67.13	81.83	120.5	104.9	96.02	140.45	79.11	83.94	140.64	156.98	121.49	129.73	152.76	127.03	85.29	132.74	85.99	155.55	102.08	81.79	150.42	174	75.82	121.92	103.36	93.52
i000004	heterozygous	heterozygous	no typing available	no typing available	no typing available	no typing available	no typing available	no typing available	162.97	147.72	162.93	157.65	133.28	159.28	184.81	161.64	224.36	229.03	108.02	209.96	393.78	441.88	202.72	153	159.48	212.77	200.73	192.33	250.62	160.61	192.01	262.78	193.09	241.85	150.8	297.48	214.92	185.5	265.92	210.87	246.26	228.3	195.64	284.95	332.01	147.33	247.48	185.16	197.55
i000005	heterozygous	heterozygous	homozygous	heterozygous	homozygous	heterozygous	no typing available	no typing available	50.85	72.06	54.88	75.44	32.75	45.76	74.12	112.58	96.53	117.9	59.3	98.54	527.15	443.17	105.29	196.15	91.73	79.46	95.3	64.03	236.32	68.6	70.01	98.12	91.7	137.94	115.17	112.62	96.84	61.39	159.16	108.26	120.52	87.93	84.89	89.52	99.09	57.2	1296.92	62.28	64.95
i000006	heterozygous	heterozygous	heterozygous	heterozygous	heterozygous	heterozygous	no typing available	no typing available	90.53	111.19	87.26	129.53	64.74	70.53	209.6	116.89	145.04	185.56	106.66	166.39	713.01	623.16	192.41	181.85	155.8	138.38	206.82	117.53	132.52	130.64	218.23	236.67	191.39	276.52	87.68	178.02	185.45	101.37	369.45	129.46	277.86	170.72	165.84	146.1	168.12	103.84	171.93	103.31	96.46
i000007	heterozygous	heterozygous	no typing available	heterozygous	no typing available	heterozygous	no typing available	no typing available	188.39	216.04	207.88	195.64	155.4	262.23	408.95	213.82	253.5	249.3	581.27	218.17	539.03	644.83	176.44	156.58	195.2	177.14	189.91	207.22	248.94	177	239.85	1332.01	330.25	287.79	163.23	292.52	225	175.44	239.87	188.38	5088.88	209	187.35	202.69	309.37	144.25	316.2	176.27	189.13
i000008	heterozygous	heterozygous	heterozygous	heterozygous	heterozygous	heterozygous	homozygous	homozygous	221.27	18014.1	16242.9	15822.6	709.77	490.6	1830.36	150.63	1063.76	1005.14	63.62	83.65	71.28	93.09	715.94	80.92	305.71	89.59	709.08	275.13	1041.8	1593.56	166.06	117.78	1282.46	1572.56	3940.14	2353.48	5830.86	357.85	104.28	79.74	141.9	150.74	64.89	87.16	198.63	67.88	91.25	66.82	77.82
i000009	heterozygous	heterozygous	no typing available	heterozygous	no typing available	heterozygous	no typing available	no typing available	21701.7	14338.9	10448.5	12301.4	22021.9	21389.6	21087.2	22662.8	22842.4	21853.7	509.31	668.18	4292.04	4508.85	2205.01	2804.39	2471.54	5813.67	2226.37	1924	743.74	569.04	22565.4	962.4	520.46	1044.66	11682.6	11107.2	8875.63	2145.43	22538.7	7818.47	387	6728.91	9326.42	582.07	660.8	2682.98	2263.27	1999.88	1833.69
i000010	heterozygous	heterozygous	heterozygous	heterozygous	heterozygous	heterozygous	no typing available	no typing available	77.72	45.62	41.11	63.07	46.38	60.88	74.82	57.89	75.07	112.75	54.88	135.63	83.61	101.02	98.4	71.49	65.64	53.31	81.76	70.68	99	74.51	92.15	179.69	120.68	104.05	53.09	94.24	73.4	56.82	125.04	527.78	114.18	93.58	48.52	117	164.82	53.76	80.82	73.77	68.28
i000011	heterozygous	heterozygous	heterozygous	heterozygous	heterozygous	heterozygous	homozygous	homozygous	834.13	16455.7	15511.7	16481.4	348.08	390.9	562.96	1032.23	1273.17	489.89	217.85	376.54	409.15	522.23	419.57	275.64	460.63	333.13	415.31	314.13	1168.95	258.82	303.98	558.33	413.7	519.85	15649.4	15094.6	14638.4	382.76	1272.01	294.57	316.75	1070.58	6220.13	972.84	888	329.84	833.26	313.16	327.52
i000012	heterozygous	heterozygous	heterozygous	heterozygous	heterozygous	heterozygous	no typing available	no typing available	448.53	564.23	655.38	706.94	284.06	247.19	1220.38	448.29	677.82	653.64	354.35	576.68	519.02	538.07	489.15	346.12	566.32	567.33	307.68	661.45	457.66	350.67	671.05	767.43	661.88	436.15	405.37	607.57	650.47	372.32	822.6	374.2	608.95	686.4	479.5	349.56	538.48	264.92	384.64	284.37	655.49
i000013	heterozygous	heterozygous	heterozygous	heterozygous	no typing available	homozygous	no typing available	no typing available	200.57	105.2	102.4	128.22	150.41	204.68	1559.54	152.15	173.75	145.19	179.79	287.73	260.53	268.98	229.71	234.64	353.55	214.3	393.62	239.41	344.04	221.8	304.58	309.3	198.1	207.1	108.49	228.92	153.38	145.96	296.26	291.08	119.26	221.12	109.31	371.96	319.97	92.69	211.59	106.5	178.49
i000014	heterozygous	homozygous	homozygous	heterozygous	heterozygous	heterozygous	no typing available	no typing available	344.41	157.04	172.15	210.02	298.52	241.06	440.86	539.46	259.39	280.16	1318.54	337.83	238.01	343.6	345	492.91	1942.03	1356.63	535.2	2034.6	1653.12	3531.88	476.61	1582.65	1025.79	2682.23	1681.11	2512.21	1727.63	514.09	511.05	32098.1	8029.25	4819.2	6371.2	3409.1	3634.08	647.6	628.97	273.36	794.28
i000015	heterozygous	homozygous	heterozygous	heterozygous	heterozygous	heterozygous	no typing available	no typing available	533.13	72.12	90.96	110.14	498.16	104.24	271.73	194.9	297.94	226.05	2509.23	1995.45	343.71	395.87	158.24	231.8	144.22	171.49	294.96	463.95	344.2	1003.23	748.05	722.17	2786.15	2100.14	627.35	614.65	529.47	101.81	275.8	11377.2	822.49	3464.12	6314.02	599.82	483.97	4808.69	1076.02	3356.02	2875.3
i000016	heterozygous	heterozygous	heterozygous	heterozygous	no typing available	heterozygous	no typing available	no typing available	146.19	173.1	156.2	149.63	130.12	159.14	228.43	275.09	234.74	214.58	107.32	177.23	368.17	441.96	165.98	123.59	134.62	208.5	170.83	196.82	271.45	135.67	171.86	263.11	177.48	263.31	135.97	301.61	227.39	148.72	367.96	190.28	226.61	535.3	377.04	267.83	331.36	159.39	224.73	164.62	178.48
i000017	homozygous	homozygous	homozygous	homozygous	homozygous	homozygous	no typing available	no typing available	52.09	70.28	173.08	80.57	43.57	55.78	76.23	121.4	149.61	130.94	407.82	72.94	78.64	122.57	102.78	73.99	131.25	5940.08	97.72	82.02	273.35	90.4	60.44	94.84	237.31	191.21	56.05	74.41	72.59	79.75	88.62	68.18	50.71	111.14	125.57	86.07	123.88	36.52	63.38	53.3	66.52
i000018	heterozygous	heterozygous	heterozygous	heterozygous	heterozygous	heterozygous	no typing available	no typing available	20238.3	124.53	123.78	109.03	220.7	99.49	116.7	4809.22	4528.91	152.12	76.16	11107.7	6685.75	6329.33	10969.5	11633.2	12665.5	125.72	131.39	127.6	179.2	105.21	12791.2	9455.48	184.57	226.67	111.21	165.42	144.3	118.96	5465.19	2096.42	187.4	699.32	2176.8	144.01	154.69	524.33	199.8	370.18	136.79
i000019	heterozygous	heterozygous	heterozygous	heterozygous	no typing available	heterozygous	no typing available	no typing available	100.24	109.88	117.86	89.99	56.29	74.81	151.94	83.63	124.03	113.31	79.6	124.95	154.7	192.09	94.66	71.22	71.24	82.51	104.38	91.26	135.61	67.83	113.9	206.1	130.38	169.51	69.65	124.4	110.33	71.94	174.88	85.48	4567.57	131.82	88.65	136.39	141.63	73.27	167.75	91.3	110.84
i000020	heterozygous	heterozygous	homozygous	heterozygous	homozygous	heterozygous	no typing available	no typing available	1910.34	70.51	63.96	82.81	328.63	83.53	171.79	1329.7	1202.1	968.8	2701.36	1861.88	125.94	176.51	104.62	105.82	99.64	423.57	145.11	188.37	122.07	564.29	149.54	247.69	2782.34	278.92	318.28	205.94	308.34	74.77	233.97	900.04	963.03	6415.65	6786.07	140.69	258.52	65.21	147.62	66.72	102.76
i000021	homozygous	heterozygous	no typing available	heterozygous	no typing available	homozygous	no typing available	no typing available	118.58	113.02	85.42	195.7	52.01	85.54	163.4	57.68	150.49	270.78	171.75	343.33	205.85	355.81	330.13	283.46	259.21	321.81	390.55	201.39	118.59	279.33	415.77	500.99	256.32	189.12	82.87	200.28	305.35	174.4	1073.62	274.73	536.21	299.64	310.71	274.82	314.76	138.28	263.1	205.6	162.44
i000022	heterozygous	heterozygous	homozygous	homozygous	no typing available	homozygous	no typing available	no typing available	70.86	306.93	514.42	324.78	63.16	72.29	91.41	62.43	83.88	84.38	58.75	89.82	68.4	102.75	76.35	59.79	60.67	71.84	80.04	88.89	116.1	57.27	80.52	134.36	94.13	130.51	66.83	97.55	84.06	66.09	99.16	108.28	66.52	132.19	78.16	108.76	175.2	56.89	78.71	63.06	65.72
i000023	homozygous	heterozygous	no typing available	heterozygous	no typing available	homozygous	no typing available	no typing available	94.84	407.42	588.2	358.24	67.18	90.69	112.14	95.31	137.14	146.1	85.31	120.98	275.47	260.02	128.78	118.16	128.6	118.31	137.83	125.22	134.59	74.12	114.05	170.44	118.82	134.42	92.79	224.87	178.6	83.7	144.58	107.72	137.55	150.84	83.36	157.48	194.56	70.57	108.3	97.82	116.3
i000024	heterozygous	heterozygous	heterozygous	heterozygous	no typing available	homozygous	no typing available	no typing available	141.97	79.82	65.01	93.97	332.88	124.68	293.07	6673.33	4894.89	4360.21	2038.92	232.15	161.88	240.32	121.48	3970.32	146.15	3616.84	232.35	157.34	198.55	91.76	129.41	190.69	307.47	545.82	122.56	532.64	126.12	98.62	181.85	12832.8	2138.04	141.25	85.31	5402.86	2053.81	217.38	298.92	228.19	5337.78
i000025	heterozygous	heterozygous	no typing available	heterozygous	no typing available	homozygous	no typing available	no typing available	158.06	136.47	114.48	261.06	73.87	119.67	209.01	107.76	249.23	426.84	240.77	490.52	427.07	641.26	493.58	414.86	366.15	438.02	601.93	266.55	185.23	390.24	656.86	830.84	358.74	313.05	113.8	254.07	409.98	227.41	2921.6	370.22	930.04	442.63	436.43	370.54	436.4	191.87	385.86	267.93	219.16
i000026	heterozygous	heterozygous	heterozygous	heterozygous	heterozygous	heterozygous	no typing available	no typing available	257.08	257.6	234.84	248.76	238.56	279.82	290.1	334.06	412.6	464.45	258.21	358.06	507.24	660.32	343.06	283.01	220.93	414.33	345.36	287.05	506.57	233.34	380.56	496.32	382.88	466.37	238.72	514.88	363.92	354.58	413.88	346.91	385.34	1413.47	2366.4	417.76	485.37	228.34	360.09	249.44	318.38
i000027	heterozygous	heterozygous	heterozygous	heterozygous	heterozygous	heterozygous	no typing available	no typing available	119.45	178.78	170.07	278.76	51.48	94.98	295.99	68.53	175.56	301.99	156.47	384.13	212.36	383.15	359.94	299.74	312.22	325.87	463.02	198.44	130.47	309.07	549	572.52	310.01	242.14	94.22	212.16	351.08	179.22	1104.05	286.04	849.75	361.05	343.25	261.2	372.05	154.45	344.09	219.99	169.78
i000028	heterozygous	heterozygous	no typing available	heterozygous	no typing available	heterozygous	no typing available	no typing available	30.15	115.59	69.34	41.77	30.5	46.97	67.75	40.7	39.8	45.1	37.27	41.79	37.55	45.07	27.34	45.89	34.05	33.67	38.39	49.51	49.12	37.39	37.28	69.44	50.79	56.05	31.02	34.06	38.1	42.39	52.42	55.3	50.05	83.85	71.47	42.79	96.52	99.23	91.28	81.02	59.82
i000029	heterozygous	homozygous	homozygous	heterozygous	heterozygous	heterozygous	homozygous	heterozygous	162.41	19241.8	18195	18338.5	18765.6	22406.4	22610.9	10432.1	9893.02	10254	16855.1	4650.75	246.11	360.44	17798.3	2576.15	20773.5	20642	19311.2	19556.4	21270.1	21716.5	4572.84	5636.31	22175.3	21357.2	21159.1	20838.9	18644.1	21181.6	417.57	8066.91	1304.11	15619.5	16614.2	3800.13	5345.16	22319.4	21989.5	16612.8	14370.8
i000030	heterozygous	heterozygous	heterozygous	heterozygous	no typing available	heterozygous	no typing available	no typing available	153.93	156.29	151.82	175.86	135.38	152.96	164.93	152.59	193.94	198.41	149.19	186.84	266.01	614.53	196.68	220.44	192.06	151.8	180.96	150.44	161.39	164.22	159.49	218.89	171.07	197.38	138.56	951.53	432.11	150.7	191.41	144.29	149.65	221.49	158.89	163.35	245.85	145.09	658.41	177.91	162.29
i000031	heterozygous	heterozygous	homozygous	heterozygous	no typing available	heterozygous	no typing available	no typing available	75.91	87.49	64.61	91.84	48.65	55.94	99.6	95.81	111.37	142.79	88.57	146.37	407.23	379.18	102.29	111.8	80.27	86.86	111.39	72.63	94.88	85.05	85.8	184.94	117	195.3	65.46	196.84	133.6	69.92	155.74	717.56	9102.07	120.56	97.67	103.79	154.61	63.9	226.6	72.07	86.99
i000032	heterozygous	homozygous	homozygous	heterozygous	no typing available	heterozygous	no typing available	no typing available	55.39	44.26	42.57	49.65	44.75	64.13	76.45	101.49	108.47	104.47	53.98	71.2	51.33	62.97	56.14	46.92	52.46	44.29	60.28	60.13	69.42	43.57	50.47	92.58	80.68	89.09	43.25	65.31	58.1	54.49	74.81	112.6	250.03	88.18	65.05	68.03	117.02	43.64	130.12	47.95	60.02
i000033	heterozygous	heterozygous	heterozygous	heterozygous	heterozygous	heterozygous	no typing available	no typing available	94.8	4871.96	4638.6	4455.24	82.26	87.4	151.26	100.48	126.92	131.75	74.7	125.79	157.65	225.44	110.45	83.97	98.82	93.21	102.73	118.13	167.22	80	183.76	698.15	126.5	165.06	79.46	130.4	5030.85	97.95	173.18	98.65	102.88	143.96	98.4	175.86	328.8	82.9	122.29	121.71	128.07
i000034	heterozygous	heterozygous	heterozygous	heterozygous	heterozygous	heterozygous	heterozygous	heterozygous	94.35	422.22	363.36	420.71	64.86	87.79	1161.46	134.93	214.13	186.32	92.15	170.01	145.93	172.18	117.45	115.72	108.72	122.41	157.67	90.43	107.28	118.78	91.56	179.28	164.48	211.32	195.93	316.16	242.78	87.31	155.1	116.34	141.95	173.59	102.2	110.99	198.49	100.23	180.19	96.18	136.26
i000035	heterozygous	homozygous	homozygous	homozygous	no typing available	homozygous	homozygous	heterozygous	112.44	125.17	101.39	128.01	83.86	97.01	167.2	128.89	147.56	177.85	118.22	164.61	436.24	401.62	145.56	261.27	133.86	119.41	165.02	124.3	142.12	149.6	139.99	250.61	194.05	198.67	97.41	182.49	173.96	103.88	234.58	140.52	277.5	217.27	193.88	184.02	227.91	137.35	2378.88	165.77	183.53
i000036	heterozygous	heterozygous	no typing available	heterozygous	no typing available	heterozygous	no typing available	no typing available	144.97	122.56	121.42	241.76	148.49	114.02	344.01	108.22	718.45	472.05	70.92	207.88	231.52	309.5	189.51	269.3	306.99	268.99	180.73	426.15	188.78	115.34	376.4	286.71	286.87	268.11	100.64	394.85	157.51	211.78	374.53	297.63	146.92	435.72	201.28	256.26	383.01	236.82	313.6	208.07	519.79
i000037	heterozygous	heterozygous	heterozygous	heterozygous	heterozygous	heterozygous	homozygous	homozygous	298.98	95.8	82.97	117.46	68.5	100.66	150.35	208.01	308.17	331.12	153.63	150.39	425.96	391.16	126.42	150.06	114.84	454.16	143.56	139.61	948.59	173.73	114.6	202.71	167.84	168.38	97.67	143.68	260.68	101.03	240.04	99.66	156.63	154.35	113.22	263.45	158.13	97.43	328.24	96.17	137.68
i000038	homozygous	heterozygous	homozygous	heterozygous	heterozygous	heterozygous	no typing available	no typing available	202.56	101.04	113.9	138.7	123.14	156.61	255.14	393.42	460.22	374.02	237.76	315.93	348.8	331.27	215.05	147.56	174.11	206.31	162.99	172.25	236.86	124.18	200.24	379.76	210.64	227.31	131.32	236.87	207.67	150.66	236.75	145.39	2350.6	227.04	131.06	286.45	295.57	115.18	184.96	137.38	160.9
i000039	heterozygous	heterozygous	heterozygous	heterozygous	no typing available	heterozygous	no typing available	no typing available	189.54	134.44	135.56	231.73	126.18	136.1	257.43	205.54	275.3	267.33	136.35	260.42	253.44	287.02	257.27	151.72	235.34	251.39	178.88	301.46	237.93	171.32	316.16	338.34	322.67	357.33	200.43	656.41	229.18	285.16	427.73	219.44	365.38	295.11	174.96	247.59	289.58	209.35	270.06	190.16	341.46
i000040	homozygous	heterozygous	heterozygous	heterozygous	no typing available	heterozygous	no typing available	no typing available	63.32	58.44	39.93	48.03	51.5	60.26	312.69	685.01	87.99	90.57	7236.44	173.75	305.58	256.83	56.04	60.03	439.94	15016.8	408.93	113.04	93.34	151.81	49.98	139.78	218.55	101.64	37.04	61.01	63.77	77.55	131.23	41.09	173.74	90.92	49.58	69.75	157.54	36.1	65.56	41.46	46.02
i000041	homozygous	homozygous	homozygous	heterozygous	heterozygous	heterozygous	heterozygous	heterozygous	80.12	299.18	1423.65	259.74	98.68	72.64	186.12	230.73	1143.28	990.84	147.62	126.06	207.82	256.51	141.94	136.64	253.39	119.9	116.78	124.4	788.98	96.81	118.87	155.36	260.98	190.98	673.77	1039.67	1463.81	89.4	717.16	190.07	110.76	245.41	296.38	166.11	206.54	120.68	144.68	96.41	134.91
i000042	heterozygous	heterozygous	heterozygous	heterozygous	heterozygous	heterozygous	no typing available	no typing available	22832.1	289.98	241.46	332.94	283.02	472.66	511.04	478.08	527.48	605.51	426.14	464.42	328.28	448.84	350.06	376.69	332.7	382.92	507.4	569.65	440.1	311.1	13966	634.64	480.42	581.95	281.41	413.19	474.53	384.44	542.28	390.29	1141.76	2599	3749.61	438.91	1001.27	297.96	462.37	324.47	542.28
i000043	heterozygous	heterozygous	heterozygous	heterozygous	no typing available	homozygous	no typing available	no typing available	288.26	904.66	1077.28	826.79	174.98	433.61	532.17	501.62	1111.34	1259.45	237.92	426.24	825.28	621.16	265.96	251.34	265.81	239.7	271.6	232.58	322.36	188.54	265.7	374.11	329.79	482.92	1011.75	1270.32	825.83	256.84	2684.17	313.73	347.12	331.63	399.33	274.98	350.47	267.75	463.15	281.61	339.92
i000044	heterozygous	heterozygous	heterozygous	heterozygous	homozygous	heterozygous	homozygous	homozygous	13885.2	14150	13101.6	13804	211.56	10186.6	13247.3	19898.5	20604.4	19571.4	10850.2	2628.36	956.45	3529.24	278.14	222.52	219.22	11134.2	281.24	247.13	3919.22	9012.36	6292.61	3775.11	6068.06	4498.54	10855.2	13528.4	13256.3	247.19	3057.75	259.83	481.09	18526.8	19582.6	408.6	397.2	1961.07	2313.67	202.47	305.53
i000045	heterozygous	heterozygous	heterozygous	homozygous	no typing available	no typing available	no typing available	no typing available	137.18	85.79	96.14	106.67	97.22	103.15	248.81	149.64	182.32	186.4	109.68	183.56	117.18	222.18	160.68	108.59	103.53	134.24	112.33	117.19	250.46	106.82	127.5	262.68	199.8	184.34	88.48	150.34	156.51	100.64	317.28	124.09	102.58	164.11	83.27	165.89	224.81	73.57	126.36	94.27	130.88
i000046	heterozygous	heterozygous	heterozygous	homozygous	homozygous	heterozygous	no typing available	no typing available	165.77	146.15	142.18	288.34	782.56	163.9	307.35	248.51	576.8	714.27	134.38	236.2	159.82	193.33	217.01	248.4	217.29	1034.16	192.55	120.45	173.42	171.51	695.19	290.18	171.17	311.15	119.7	401.27	230.83	954.8	342.73	122.04	178.27	263.53	145.16	171.95	268.84	147.67	278.7	126.6	186.16
i000047	heterozygous	homozygous	homozygous	heterozygous	heterozygous	heterozygous	no typing available	no typing available	186.55	109.02	110.05	145.35	133.66	192.16	172.96	369.84	423.19	493.24	536.25	225.05	221.87	273.98	204.71	158.54	157.46	900.78	288.64	247.04	4477.45	483.88	181	433.87	1036.88	490.46	816.42	657.42	227.41	133.74	294.78	152.96	185.98	233.94	148.98	360.41	414.56	122.19	248.95	151.27	215.42
i000048	heterozygous	heterozygous	heterozygous	homozygous	no typing available	homozygous	no typing available	no typing available	136.54	2993.4	3666.71	3664.18	127.5	139.76	478.79	358.56	411.02	585.08	160.16	175.51	311.74	384.63	153.49	137.1	142.66	251.52	236.46	173.31	213.39	180.59	210.45	344.1	208.33	282.4	5523.73	7824.79	5497.96	142.96	203.24	157.54	186.3	200.74	167.38	216.02	200.37	218.34	1098.34	215.15	321.83
i000049	heterozygous	heterozygous	no typing available	heterozygous	no typing available	heterozygous	no typing available	no typing available	19.9	15.07	15.16	18.28	12.53	28.14	31.55	22.18	29.9	28.12	26.79	26.96	21.54	27.64	54.32	53.58	133.93	18.63	24.68	36.4	30.34	16.82	19.87	35.99	51.24	31.02	16.44	23.93	23.36	26.27	27.66	29.44	16.58	41.89	20.74	29.39	77.57	763.33	1177.65	408.19	993.01
i000050	heterozygous	heterozygous	heterozygous	heterozygous	no typing available	heterozygous	no typing available	no typing available	179.08	112.08	105.13	153.11	130.17	163	204.16	191.43	291.49	321.81	176.97	371.91	168.65	239.78	219.92	141.34	147.74	224.65	205.78	216.65	393.86	166.9	215.85	339.44	339.32	390.87	204.32	250.04	284.5	142.52	1798.46	193.88	140.5	304.4	140.56	276.33	366.22	115.01	204.1	169.94	168.34
i000051	heterozygous	heterozygous	heterozygous	heterozygous	no typing available	heterozygous	no typing available	no typing available	215.59	168.45	156.82	174.66	123.18	297.18	227.52	191.78	208.23	323.43	569.91	1499.04	270.16	341.1	218.17	231.7	180.02	190.84	254.49	194.4	776.18	201.04	209.33	1886.41	1574.81	1297.09	210.16	767.44	347.99	224.39	367.14	174.03	808.2	453.87	302.97	244.68	444.24	159.28	997.85	164.03	271.21
i000052	heterozygous	heterozygous	heterozygous	heterozygous	no typing available	heterozygous	no typing available	no typing available	205.8	106.32	112.3	143.88	123.97	162.25	554.21	265.8	318.03	236.29	241.68	338.31	329.46	373.36	268.06	186.85	1700.47	196.14	1893.33	584.38	381.99	206.36	248.39	314.37	262.07	285.08	120.16	257.06	278.22	168.6	344.41	186.26	199.66	249.62	126.29	322.22	359	95.62	207.43	112.92	171.72
i000053	heterozygous	heterozygous	no typing available	heterozygous	no typing available	heterozygous	no typing available	no typing available	90.82	69.43	77.56	70.31	59.83	98.4	100.33	154.85	121.39	126.87	123.06	99.58	87.29	103.59	107.28	100.47	159.64	101.17	483.67	205.56	283.92	82.45	117.1	169.06	542.52	830.1	199.32	161.18	105.35	92.49	100.63	89.34	118.83	157.88	76.58	110.24	195.78	93.25	159.31	79.6	181.63
i000054	heterozygous	heterozygous	heterozygous	heterozygous	heterozygous	heterozygous	heterozygous	heterozygous	110.33	80.94	88.08	89.16	92.76	98.22	639.51	117.06	159.52	143.19	602.29	619.23	180.65	247.48	122	81.08	81.92	239.19	114.34	114.03	183.68	79.43	109.7	230.8	642.73	1425.87	99.64	347.65	157.38	114	174.33	4798.32	145.16	4344.77	5618.59	171.15	206.13	493.47	172.17	384.2	262.71
i000055	homozygous	heterozygous	heterozygous	heterozygous	no typing available	homozygous	no typing available	no typing available	1354.3	190.57	184.15	186.46	77.94	150.75	256.17	1039.16	1120.39	243.42	109.92	209.08	195.68	251.99	127.23	95.62	137.32	174.32	152.55	162.16	311.38	187.11	222.8	253.68	344.19	4003.97	232.14	338.69	293.37	125.99	1374.34	8013.9	583.84	1904.2	2394.45	215.15	292.07	67.56	126.9	100.98	114.83
i000056	heterozygous	heterozygous	homozygous	heterozygous	no typing available	heterozygous	no typing available	no typing available	209.7	829.95	1327.26	603.28	213.51	217.4	2779.07	249.23	280.46	264.15	1062.32	1519.82	177.85	193.06	199.19	214.62	158.19	135.86	179.61	285.22	235.55	187.56	235.55	376.24	2288.55	196.6	214.65	207.01	188.72	123.13	217.79	203.75	121.16	271.2	227.54	241.77	270.56	173.91	211.32	187.88	208.12
i000057	heterozygous	heterozygous	no typing available	heterozygous	no typing available	heterozygous	no typing available	no typing available	60.86	54.45	41.95	64.47	31.37	49.17	2780.99	421.75	326.57	164.38	23.83	65.67	1416.4	1091.75	47.58	27.86	40.09	33.87	68.51	56.56	218.6	41.6	59.72	7356.68	76.61	243.17	52.55	68.03	77.99	33.67	64.57	34.7	1893.55	55.14	29.21	126.43	116.52	36.75	57.81	46.48	45.61
i000058	heterozygous	heterozygous	heterozygous	heterozygous	heterozygous	heterozygous	homozygous	heterozygous	304.63	108.35	184.66	159.03	166.04	216.51	286.51	196.45	339.7	360.59	165.96	243.34	167.29	270.29	217.26	152.82	142.86	200.74	178.52	190.71	426.9	163.07	269.13	309.82	279.12	447.35	162.37	654.5	250.08	171.46	314.49	158.63	435.61	298.14	144.44	294.44	317.27	113.16	208.99	142.47	173.24
i000059	heterozygous	heterozygous	heterozygous	heterozygous	heterozygous	heterozygous	no typing available	no typing available	104.58	152.95	102.59	144.55	72.72	144.07	300.1	129.96	146.45	151.67	117.38	155.79	374.91	325.62	118.8	108.34	147.57	124.61	150.82	126.99	187.19	97.77	110.1	196.5	200.9	186.78	107.94	135.21	162.56	143.02	231.81	135.47	205.46	187.11	140.6	135.7	252.02	128.02	145.39	123.85	103.12
i000060	heterozygous	heterozygous	heterozygous	heterozygous	heterozygous	heterozygous	homozygous	heterozygous	27672.2	13684.1	13048.4	5349.6	15213.2	12177.4	15290.3	12105.6	21237.2	10508.1	200.45	6592.17	19537.8	21441.5	2095.24	374.52	1188.89	707.29	808.23	960.64	3100.58	1265.98	26360.9	10074.8	699.13	1112.57	1407.93	2000.31	1894.55	3428.32	24070.4	319.52	22246.8	470.7	241.96	1999.91	971.46	209.43	578.67	605.09	271.08
i000061	heterozygous	heterozygous	heterozygous	heterozygous	no typing available	heterozygous	no typing available	no typing available	131.52	143.36	227.63	158.03	96.46	135.34	151.01	167.35	230.18	231.76	291.66	191.04	148.01	246.65	162.47	126.92	160.7	182.11	334.36	161.9	392.4	102.38	145.7	332.31	197.51	230.82	127.73	179.18	159.8	112.77	216.51	250.85	163.56	209.52	152.13	200.15	226.42	319.36	294.42	134.46	161.2
i000062	heterozygous	heterozygous	heterozygous	heterozygous	no typing available	heterozygous	no typing available	no typing available	86.38	925.64	650.41	817.99	96.86	607.86	745.15	162.01	171.46	186.86	281.85	163.52	191.26	207.82	167.89	170.78	215.4	249.23	205.18	202.66	187.55	209.15	99.44	155.67	300.24	260.58	572.6	698.84	598.31	151.18	102.84	71.43	268.4	172.76	131.02	130.9	124.91	122.51	572.52	151.84	127.86
i000063	heterozygous	heterozygous	heterozygous	heterozygous	heterozygous	heterozygous	homozygous	heterozygous	47.79	34.93	35.74	46.55	30.16	36.29	54.21	55.21	78.64	108.71	50.62	97.94	89.21	133.52	73.03	59.99	57.61	61.36	74.2	49.44	89.63	64.77	81.91	103.82	87.12	98.71	38.74	150.15	74.42	41.41	206.02	61.6	151.16	88.47	65.02	64.06	99.81	69.45	86.65	55.1	58.1
i000064	heterozygous	heterozygous	heterozygous	heterozygous	no typing available	heterozygous	no typing available	no typing available	159.77	134.1	154.56	150.89	107.64	137.45	320.56	100.07	129.94	128.83	124.29	189.01	153.27	217.11	161.33	142.49	149.23	153.21	188.42	1034.38	229.89	222.54	175.11	315.95	211.29	184.82	128.65	209.02	252.12	128.32	235.7	135.79	206.43	189.54	98.07	220.46	284.32	74.24	191.72	113.04	144.83
i000065	heterozygous	heterozygous	heterozygous	heterozygous	heterozygous	heterozygous	homozygous	heterozygous	74.64	99.93	69.07	112.18	42.54	72.31	170.61	116.02	119.05	166.19	86.73	150.52	649.38	516.36	173.36	162.87	145.12	107.48	179.2	86.59	119.34	110.64	122.17	179.74	121.08	168.51	65.24	144.08	168.72	82.29	234.34	107.02	216.04	152.36	143.21	130.55	159.59	77.95	286.85	90.26	91.52
i000066	heterozygous	heterozygous	heterozygous	heterozygous	no typing available	heterozygous	no typing available	no typing available	92.96	128.87	101.4	90.13	76.85	80.75	109.38	139.41	175.08	143.26	127.12	110.28	235.22	284.01	111.84	94.8	93.54	449.24	185.61	109.29	127.17	89.88	108.69	132.07	114.22	130.69	77.32	134.64	98.89	92.41	141.34	103.17	132.56	120.92	110.21	131.02	175.84	88.92	135.66	98.78	99.13
i000067	no typing available	no typing available	heterozygous	no typing available	homozygous	heterozygous	no typing available	no typing available	154.79	118.81	152.19	128.04	102.73	127.7	140.45	158.16	207.82	225.73	117.31	151.73	134.66	203.27	158.35	110.7	114.61	181.7	142.17	142.08	255.84	182.89	163.55	234.15	194	211.44	119.07	167.3	162.61	115.93	232.14	120.79	133.69	197.38	114.33	188.38	239.48	93.83	171.98	94.56	142.08
i000068	homozygous	heterozygous	heterozygous	heterozygous	no typing available	heterozygous	no typing available	no typing available	144.95	132.27	132.91	128.35	114.76	118.08	820.31	157.98	197.66	197.38	91.86	160.52	299.11	391.31	151.99	118.26	142.46	161.15	139.9	148.77	217.54	110.78	160.86	209.14	167.98	193.62	107.63	223.03	159.34	139.8	224.52	181.02	212.93	218.74	223.53	202.86	230.08	127.84	170.57	130.73	175.36
i000069	homozygous	heterozygous	no typing available	heterozygous	no typing available	homozygous	no typing available	no typing available	145.58	92.56	95.62	113.08	259.68	675.12	616.88	135.65	168.54	170.55	1391.29	917.43	178.9	221.73	317.56	132.67	218.21	286.4	463.27	474.01	329.67	6693.41	124.88	188.91	5438.48	7180.56	5242.18	7294.25	5155.19	245.41	223.65	661.87	1335.64	512.17	122.3	171.67	208.37	163.44	144.14	118.78	119.1
i000070	heterozygous	homozygous	homozygous	heterozygous	no typing available	heterozygous	heterozygous	heterozygous	183.31	83.87	92.3	125.98	430.31	3210.05	4502.31	5267.5	203.7	231.63	13796.4	11827.2	2528.42	3403.67	344.44	304.28	661.17	12970.1	15408.9	8602.26	682.41	10173.3	734.32	8825.45	12903.6	999.59	9656.65	10823.9	5984.55	1688.68	244.29	121.64	13800.4	12446.6	17233.9	18418.4	17066.8	19882.5	20754.5	19934.1	20662.1
i000071	heterozygous	heterozygous	heterozygous	homozygous	no typing available	homozygous	no typing available	no typing available	139.66	117.36	134.55	115.1	97.33	92.84	251.51	441.62	300.18	186.61	107.66	179.03	129.18	169.98	145.77	111.79	116.55	134.51	129.91	151.72	203.46	131.42	129.99	192.62	160.46	191.59	95.72	147.54	169.52	109.52	250.89	113.6	142.2	160.26	111.38	162.84	236.38	88.95	123.41	103.39	115.02
i000072	heterozygous	heterozygous	no typing available	heterozygous	no typing available	heterozygous	no typing available	no typing available	128.3	121.49	123.02	101.61	90.58	99.57	353.35	116.35	133.29	127.98	145.41	154.98	255.88	260.69	163.98	109.13	127.72	120.17	132.82	121.66	146.46	121.51	143.22	167.2	118.6	1453.1	109.94	208.57	155.49	117.01	213.58	227.93	215.17	145.4	137.08	203.9	241.51	108.47	167.05	140.59	124.42
i000073	heterozygous	heterozygous	heterozygous	heterozygous	no typing available	heterozygous	no typing available	no typing available	93.48	55.46	53.89	70.92	61.14	113.77	183.9	75.08	126.43	129.71	1594.92	944.52	100.45	173.81	117.77	74.49	79.34	97.74	90.46	102.82	335.97	76.36	111.91	1495.8	542.11	375.13	74.57	108.02	96.84	75.72	160.47	77.3	86.6	137.93	79.61	152.04	226.73	63.85	110.65	74.8	96.8
i000074	heterozygous	heterozygous	heterozygous	heterozygous	no typing available	heterozygous	no typing available	no typing available	81.76	70.58	84.22	92.06	3323.52	443.04	883.03	144.8	123.4	155.63	173.23	212.59	243.27	298.31	235.47	92.39	220.85	128.3	265.55	206.02	297.33	1504.04	113.25	441.45	908.19	1172.08	249.25	374.52	218.96	316.06	204.25	114.44	116.3	186.72	191.63	132.87	409.03	466.08	1635.85	975.2	319.74
i000075	heterozygous	heterozygous	heterozygous	heterozygous	no typing available	heterozygous	no typing available	no typing available	52.51	209.58	157.55	179.78	34.52	65.08	86.35	59.73	63.27	82.88	53.75	67.62	47.77	67.71	47.07	55.87	50.31	54.29	54.64	56.32	80.11	76.04	51.61	121.73	72.17	88.72	62.18	106.39	192.07	62.7	248.94	45.62	63.8	76.23	53.94	65.79	132.07	37.86	68.72	42.5	57.23
i000076	heterozygous	heterozygous	heterozygous	heterozygous	no typing available	homozygous	no typing available	no typing available	92.56	113.66	144.67	124.19	91.07	105.98	418.53	131.7	159.9	285.76	853.84	149.79	507.55	452.76	1951.49	1977.08	2736.6	191.61	157.67	171.94	184.39	214.99	142.33	207.78	225.22	213.82	108.46	210.76	152.34	116.69	214.3	142.87	128.99	169.76	117.56	175.3	281.63	147.24	316.65	156.15	470.43
i000077	heterozygous	heterozygous	heterozygous	heterozygous	heterozygous	heterozygous	homozygous	heterozygous	10789	85.49	90.59	125.78	2931.1	17059.1	17591.6	96.5	147.11	177.16	2922.46	2736.62	674.29	648.36	659.67	442.07	879.51	1782.14	649.14	449.83	1673.14	2101.4	3082	7434.9	3540.52	543.66	361.23	431.9	356.32	1520.14	2934.39	94.8	646.73	223.44	156.98	184.91	292.82	103.36	248.22	116.34	191.37
i000078	heterozygous	heterozygous	heterozygous	heterozygous	no typing available	heterozygous	no typing available	no typing available	196.49	161.65	182.04	257.94	134.27	148.69	448.12	147.44	270.3	241.57	212.04	285.25	292.39	338.91	239.34	175.48	291.85	326.9	212.58	373.65	241.41	197.75	441.27	935.06	392.3	232.2	166.07	278.59	284.54	175.65	415.04	216.19	224.07	312.38	158.59	207.72	306.68	168.02	236.44	165.52	423.81
i000079	heterozygous	heterozygous	heterozygous	heterozygous	no typing available	heterozygous	no typing available	no typing available	104.84	109.6	110.04	105.39	88.2	103.65	114.06	140.07	236.28	196.06	89.43	141.18	196.55	292.1	144.71	116.06	116.97	119.46	117.94	108.52	217.51	94	120.61	199.98	149.08	690.76	89.74	399.99	150.74	105.48	201.32	161.47	187.85	178.81	130.44	237.04	258.76	97.66	164.51	122.51	143.65
i000080	homozygous	heterozygous	heterozygous	heterozygous	homozygous	homozygous	heterozygous	heterozygous	120.72	106.8	96.91	132.61	83.72	150.29	204.38	149.62	208.61	286.19	170.26	202.97	368.6	423.7	186.7	172.37	158.12	177.1	191.42	118.11	254.31	162	137.8	371.73	158.98	188.74	92.63	177.96	190.24	109.78	290.42	141.46	233.23	250.63	148.74	411.78	304.44	101.26	190.06	106.46	145.89
i000081	heterozygous	homozygous	heterozygous	heterozygous	no typing available	heterozygous	no typing available	no typing available	69.12	79.25	61.1	69.11	45.08	91.1	137.2	67.61	70.22	122.15	51.88	123.48	229.15	175.86	81.97	63.3	92.04	79.86	199.43	90.52	100.45	52.12	69.44	100.8	178.52	240.07	95.87	147.69	88.86	84.09	118.56	73.46	111.85	102.89	94.8	86.03	170.72	73.57	142.68	70.01	90.48
i000082	heterozygous	heterozygous	heterozygous	heterozygous	heterozygous	heterozygous	homozygous	homozygous	77.04	77.48	66.46	70.73	47.85	127.14	120.74	141.24	106.9	104.42	135.8	126.66	220.58	170.92	69.85	63.02	85.07	89.09	95.2	104.46	132.01	130.42	76.08	182.64	122.92	137.32	115.7	104.27	128.07	82.49	706.71	81.62	161.51	130.16	88.04	111.6	111.53	61.79	155.72	67.83	104.07
i000083	heterozygous	heterozygous	heterozygous	heterozygous	homozygous	heterozygous	no typing available	heterozygous	11291.8	167.01	228.85	536.59	12973	11438	12907	212.18	230.1	492.06	15746.6	7562.7	12815	14970.8	10215	10501.8	10839.9	17914.8	11365.9	10954.9	2581.18	10303.2	10778.7	6721.04	9422.81	9291.58	8517.18	8593.02	8606.47	11057.8	11064.8	19961.3	4767.58	13615	22002.3	14053.7	10608.7	11708.2	14372.4	3976.15	2992.1
i000084	heterozygous	heterozygous	heterozygous	homozygous	no typing available	homozygous	no typing available	no typing available	592.14	508.76	496.81	535.46	569.61	601.59	613.07	581.98	658.16	637.16	468.6	563.45	520.12	517.42	601.77	526.5	502.52	457.78	540.38	608.03	546.9	476.15	659.5	693.31	529.06	578.17	489.91	558.06	628.11	471.14	656.96	712.28	516.69	718.4	621.41	633.51	663.01	569.04	582.6	609.12	593.16
i000085	homozygous	homozygous	homozygous	homozygous	no typing available	homozygous	no typing available	no typing available	216.62	184.93	121.35	115.65	59.66	144.11	237.02	1805.79	929.66	882.13	3800.18	1907.68	91.56	131.42	105.42	77.68	78.37	10451.7	111.17	98.14	148.88	73.2	169.52	267.74	1590.79	169.51	95.41	136.14	122.84	77.86	159.83	78.43	91.08	123.01	74.1	142.87	172.98	120.32	174.63	102.33	108.63
i000086	homozygous	heterozygous	heterozygous	heterozygous	no typing available	heterozygous	no typing available	no typing available	246.69	847.18	1152.34	137.39	177.48	92.41	184.73	78.74	99.11	108.36	413.96	225.06	203.59	250.76	144.47	147.72	928.73	80.91	802.99	407.06	146.83	344.15	146.14	320.68	640	167.68	101.97	182.9	127.87	251.36	740.19	102.47	163.45	119.99	78.52	153.01	206.04	91.31	483.31	114.96	857.44
i000087	heterozygous	heterozygous	heterozygous	heterozygous	no typing available	homozygous	no typing available	no typing available	122.59	101.08	123.45	106.35	73.09	165.5	219.66	138.51	143.33	204.06	237.76	331.07	223.86	365.78	259.31	178.46	381.18	227.61	485.2	247.16	679.87	117.44	116.33	665.46	804.5	877.85	200.84	149.66	190.47	233.7	276.51	157.76	514.01	225.25	139.3	207.16	289.16	104.2	163.09	120.45	157.4
i000088	homozygous	heterozygous	heterozygous	heterozygous	no typing available	heterozygous	no typing available	no typing available	1622.7	187.3	164.66	186.5	112.94	217.52	210.49	463.2	1125.21	1108.55	380.04	1967.32	680.94	486.51	204.66	345.55	218.28	775.36	302.05	209.78	242.2	164.14	680.4	2167.94	302.58	411.27	192.43	321.65	255.9	455.02	345.69	171.42	314.94	378.16	287.98	178.89	323	201.23	222.49	330.61	141.92
i000089	heterozygous	heterozygous	heterozygous	heterozygous	no typing available	heterozygous	no typing available	no typing available	99.43	142.82	99.78	95.68	50.29	107.03	201.93	379.45	418.26	353.64	116.49	121.97	628.06	468.3	117.19	116.76	99.48	158.7	118.47	99.3	255.31	92.98	121.14	143.95	131.93	155.6	98.24	150.95	141.92	114.48	200.26	134.74	135.35	158.42	172	113.48	170.34	114.97	144.2	112.37	98
i000090	heterozygous	heterozygous	heterozygous	heterozygous	no typing available	heterozygous	no typing available	no typing available	314.25	25486.9	25069	24464.6	257.84	295.19	281.02	358.01	265.15	342.3	614.23	311.86	418.03	433.84	365.11	360.97	370.21	397.69	368.26	711.35	1067.88	943.32	359.11	522.2	333.36	450.01	23629.9	23540.5	22663.3	253.52	390.54	221.52	192.02	1436.72	1712.14	216.56	304.52	239.99	260.88	251.56	200.13
i000091	heterozygous	heterozygous	heterozygous	heterozygous	no typing available	heterozygous	no typing available	no typing available	55.7	39.4	40.19	49.46	41.84	70.3	270.89	57.81	46.61	87.66	57.38	70.67	50.41	59.16	47.3	45.67	53.66	48.96	55.52	59.96	72.74	43.55	50.42	129.22	63.35	64.13	39.44	81.99	62.04	61.21	602.91	46.86	147.9	79.47	59.6	63.1	132.52	42.14	66.26	47.07	51.44
i000092	heterozygous	heterozygous	no typing available	heterozygous	no typing available	homozygous	no typing available	no typing available	115.23	110.89	78.99	119.09	74.42	85.52	242.11	106.02	147.09	143.74	112.12	124.6	175.36	224.35	124.94	92.98	81.76	104.41	96.8	94.4	173.69	87.36	113.5	174.86	125.48	137.96	87.94	169.97	141.13	85.48	145.89	86.9	124.25	140.07	79.95	132.24	190.58	69.75	113.73	81.48	88.03
i000093	heterozygous	heterozygous	heterozygous	heterozygous	no typing available	heterozygous	no typing available	no typing available	154.6	118.25	111.88	116.44	227.19	114.99	138.02	155.36	177.08	149.22	126.04	289.08	320.03	550.82	217.31	136.29	234.76	183.11	706.98	249.99	466.31	192.67	140.46	358.84	262.46	241.14	185.67	255.6	204.44	163.93	384.24	179.68	312.96	254.64	189.8	376.41	450.98	107.12	493.11	145.77	245.47
i000094	heterozygous	heterozygous	no typing available	heterozygous	no typing available	no typing available	no typing available	no typing available	470.9	91.34	85.59	107.65	110.73	138.62	2933.24	160.07	230.6	237.76	105.55	174	356.05	419.73	168.85	149.56	143.65	182.26	150.12	161.53	8272.04	112.97	167.29	300.98	174.28	245.85	116.06	185.19	157.22	125.85	222.19	181.9	162.12	196.19	131.59	248.24	294.12	93.5	194.04	124.55	149.78
i000095	heterozygous	heterozygous	no typing available	homozygous	homozygous	homozygous	no typing available	no typing available	269.83	80.08	75.44	102.28	86.42	123.56	125.66	168.75	261.56	231.14	317.21	297.69	136.48	149.94	135.39	99.52	113.46	119.66	122.13	565.01	175.95	552.5	167.19	171.01	246.86	156.43	331.85	596.58	879.97	91.27	161.8	115.54	3807.61	177.99	107.86	251.2	225.9	90.77	170.68	109.96	113.78
i000096	heterozygous	heterozygous	heterozygous	heterozygous	heterozygous	heterozygous	no typing available	no typing available	111.3	51.09	107.42	65.38	65.31	75.69	98.42	58.49	75.34	87.62	69.54	102.02	84.73	144.91	83.94	244.52	70.82	74.74	92.82	89.33	330.96	104.87	133.82	154.44	136.81	125.8	56.23	111.45	97.72	71.88	290.07	112.88	115.14	112.59	72.8	132.76	231.92	53.92	107.3	82.4	85
i000097	heterozygous	heterozygous	heterozygous	heterozygous	homozygous	homozygous	no typing available	no typing available	122.46	71.01	66.04	116.26	84.32	111.2	374.4	153.86	196.74	188.33	99.14	140.75	110.15	142.93	153.4	124.14	125.26	126.63	127.92	126.31	250.59	95.89	122.2	200.47	155.88	177.94	94.28	125.47	160.85	104.57	168.5	140.15	122.48	205.14	102.66	175.68	278.13	76.14	152.52	100.02	120.69
i000098	heterozygous	heterozygous	heterozygous	heterozygous	no typing available	heterozygous	no typing available	no typing available	73.18	58.56	61.94	69.29	61.22	65.88	173.14	78.03	118.48	119.68	52.6	85.33	105.98	155.23	77.26	56.03	59.92	75.01	69.98	69.56	102.34	50.53	69.61	102.87	95.16	115.05	55.97	77.05	87.88	59.6	118.89	75.11	70.63	112.57	77.63	107.3	146.18	92.36	84.02	75.86	76.92
i000099	homozygous	heterozygous	homozygous	heterozygous	no typing available	heterozygous	no typing available	no typing available	104.91	68.49	68.51	97.72	91.08	100.43	188.41	167.67	217.69	221.34	3965.7	170.85	134.01	184.63	146.67	98.84	105.18	343.85	122.33	116.34	240.77	100.87	120.94	181.18	186.61	184.74	83.65	138.22	177.21	93.35	172.46	91.36	255.49	167.77	88.77	177.54	228.22	62.81	150.13	96.38	140.63
i000100	homozygous	heterozygous	heterozygous	heterozygous	no typing available	heterozygous	no typing available	no typing available	121.99	103.64	135.9	117.87	91.26	194.9	185.42	115.21	128.36	158.85	2911.86	5671.63	130.75	146.88	135.01	122.82	113.53	114.23	135.66	165.36	2510.92	121.48	133.01	6962.79	5536.33	3595.28	143.64	128.14	139.74	131.86	307.33	104.28	100.72	182.94	123.57	139.39	257.67	128.5	147.88	128.93	119.72
i000101	heterozygous	heterozygous	heterozygous	heterozygous	heterozygous	heterozygous	homozygous	heterozygous	105.93	62.69	61.24	86.53	85.92	105.49	188.15	127.56	183.82	178.46	78.29	149.88	136.9	214.15	4985.8	3557.79	3685.55	116.07	98.36	107.53	118.9	98.65	152.77	211.01	119.41	141.83	83.86	450.26	127.39	147.15	212.43	560.59	205.24	157.32	98.57	141.46	183.39	137.56	3315.95	132.56	212.73
i000102	heterozygous	heterozygous	heterozygous	heterozygous	no typing available	heterozygous	no typing available	homozygous	267.55	23087.4	23787.3	23621.7	2563.04	471.22	316.8	15528.7	18774.5	17724.5	15325.2	327.06	1729.45	1428.05	2209.01	1409.09	3665.76	17355.1	1513.5	1510.28	276.96	216.97	362.4	408.62	271.1	17786.7	22566.2	21151.2	22784.1	1828.81	7204.65	23572.7	199.8	18421	20972	4200.61	1963.72	1998.27	1645.56	2013.98	2332.59
i000103	heterozygous	heterozygous	heterozygous	heterozygous	no typing available	heterozygous	no typing available	heterozygous	49.04	74.13	50.03	57.9	34.4	61.85	141.24	71.37	57.2	88.18	87.71	71.46	291.23	207.15	66.84	53.66	65.44	67.33	74.64	61.34	78.17	49.39	53.27	82.38	80.3	72.04	50.34	59.5	64.36	67.79	125.91	69.44	88.96	101.77	78.98	80.77	147.43	60.87	112.07	62.49	68.65
i000104	heterozygous	heterozygous	heterozygous	heterozygous	no typing available	homozygous	no typing available	no typing available	350.77	179.23	185.68	255.09	278.4	372.17	333.6	267.01	452.92	493.76	246.35	522.32	430.93	550.08	471.95	360.62	389.48	480.28	549.24	431.16	468.41	358.7	524.05	685.42	393.32	422	205.27	390.89	348.73	307.34	837.85	390.21	225.3	495.72	238.83	719.41	694.77	181.28	501.77	231.08	427.76
i000105	homozygous	heterozygous	heterozygous	heterozygous	heterozygous	heterozygous	no typing available	no typing available	1479.88	97.34	102.39	156.66	325.07	151.37	404.3	241.89	322.23	311.45	1671.55	1051.04	995.18	1084.6	443.28	228.98	192.44	158.35	272.63	215.06	380.82	183.68	996.85	546.76	486.04	451.52	177.08	265.95	360.84	129.95	1326.23	152.29	256	179.95	123.52	208.23	279.9	117.12	208.92	128.9	318.4
i000106	heterozygous	heterozygous	heterozygous	heterozygous	no typing available	heterozygous	no typing available	no typing available	159.69	162.2	156.84	129.07	130.12	157.13	222.3	210.65	259.67	284.16	145.66	246.1	365.08	502.97	218.15	143.52	180.38	258.7	326.43	304.08	276.94	251.91	620.79	299.93	304.4	343.43	257.46	668.64	273.21	204.34	287.83	260.91	363.25	266.47	258.22	327.12	300.15	184.85	293.24	210.27	240.98
i000107	heterozygous	heterozygous	heterozygous	heterozygous	heterozygous	heterozygous	no typing available	no typing available	154.16	635.77	297.87	344.04	107.31	129.5	193.92	219.41	220.04	212.26	205.13	169.52	187.66	258.25	168.25	111.68	124.92	398.55	148.34	135.37	210.56	115.53	146.47	254.75	176.65	266.86	121.68	281.79	211.51	116.95	221.9	194.37	183.56	305.69	266.21	213	301.06	240.11	334.18	122.31	140.27
i000108	heterozygous	heterozygous	heterozygous	heterozygous	no typing available	heterozygous	no typing available	no typing available	112.86	138.41	149.42	118.66	105.22	109.87	190.75	633.14	178.55	175.83	108.43	152.3	395.97	484.68	199.54	157.86	243.66	141.34	193.86	141.25	193.32	131.37	129.42	204.66	182.44	307.48	116.76	217.31	159.97	153.98	241.51	185.96	587.42	175.21	153.5	154.43	219.49	102.6	168.09	112.9	153.21
i000109	heterozygous	heterozygous	heterozygous	heterozygous	no typing available	heterozygous	no typing available	no typing available	149.74	385.4	887.65	342.93	136.65	197.13	526.33	193.52	261.61	222.1	207.13	206.02	406.18	497.66	183.34	166.82	176.35	218.04	202.46	179.59	241.42	147.6	187.99	275.07	199.26	254.74	142.07	372.04	197.61	166.24	229.1	209.56	220.47	242.07	205.08	235.3	224.88	135.78	227.12	144.26	316.15
i000110	heterozygous	heterozygous	heterozygous	heterozygous	no typing available	heterozygous	no typing available	no typing available	163.69	127.7	150.22	126.22	153.9	176.91	267.27	337.98	353.11	289.47	300.07	191.89	267.76	399.8	172.03	117.13	144.73	185.57	158.2	150.98	304.57	165.05	165.33	3285.27	228.1	236.28	177.85	173.79	285.82	143.62	274.71	194.03	205.77	222.01	156.1	262.18	330.13	139.04	196.63	136.59	162.02
i000111	heterozygous	homozygous	homozygous	heterozygous	heterozygous	heterozygous	no typing available	no typing available	52.6	41.41	37.5	46.28	75.23	64.83	324.77	136.43	85.7	75.3	52.67	79.73	58.69	77.88	191.7	322.44	1069.74	68.17	65.72	65.89	76.03	44	87.6	95.06	116.02	77.16	42.12	63.55	65.77	63.39	103.33	56.16	110.89	91.1	49.53	77.18	156.62	35.35	1016.17	44.91	55.69
i000112	heterozygous	heterozygous	heterozygous	heterozygous	no typing available	heterozygous	no typing available	no typing available	90.64	73.46	71.53	85.08	75.14	93.7	147.18	101.98	138.05	132.27	129.44	123.93	98.34	123.68	229.98	243.01	426.76	87.06	132.33	108.44	158.1	85.86	101.65	167.51	205.34	154.52	88.49	124.52	118	81.4	130.62	87.5	159.1	128.2	80.27	165.83	238.19	121.98	549.57	144.8	202.53
i000113	homozygous	heterozygous	no typing available	heterozygous	heterozygous	heterozygous	no typing available	no typing available	107.92	59.65	59.27	80.51	80.27	100.78	119.49	337.25	205.29	299.5	71.83	109.31	93.64	121.68	103.86	191.57	81.14	92.22	91.44	94.66	129.01	75.37	89.88	1207.19	129.04	142.9	66.97	135.39	113.57	82.02	130.43	141.54	280.06	130.65	91.79	115.05	167.46	69.3	104.64	70.78	94.08
i000114	heterozygous	heterozygous	heterozygous	heterozygous	no typing available	heterozygous	no typing available	no typing available	180.3	176.7	174.64	203.71	135.56	170.36	205.01	187.94	314.51	303.42	163.05	222.01	218.62	232.41	212.87	202.34	190.84	175.11	213.86	157.66	172.28	199.53	182.09	260.94	180.39	210.92	157.9	266.43	254.97	164.48	239.63	183.02	225.74	269.35	201.96	182.56	263.93	162.83	229.52	160.96	207.62
i000115	heterozygous	heterozygous	heterozygous	heterozygous	heterozygous	heterozygous	no typing available	no typing available	110.43	68.7	66.15	107.7	82.93	111.14	130.37	103.28	168.84	176.57	65.56	187.69	132.6	192.33	146.32	89.68	99.6	123.34	140.08	121.4	200.64	85.48	130.47	220.66	146.03	187.73	80.17	145.65	154.36	96.44	188.59	128.57	121.34	432.53	164.58	210.19	254.68	57.96	119.47	85.17	105.4
i000116	heterozygous	heterozygous	no typing available	heterozygous	no typing available	no typing available	no typing available	no typing available	406.33	249.88	265.1	219.64	200.2	237.7	293.68	300.32	447.78	386.83	769.39	334.7	528.03	622.24	363.82	392.23	370.98	314.65	302.08	303.55	789.74	272.62	398.18	395.57	365.69	395.52	349.79	350.65	352.27	307.02	424.47	5816.48	968.8	381.49	405.87	1329.01	615.03	206.19	546.76	254.99	283.56
i000117	heterozygous	heterozygous	no typing available	heterozygous	no typing available	heterozygous	no typing available	no typing available	50.53	48.37	45.55	59.55	66.38	59.56	81.45	86.12	169.59	124.6	55.22	83.69	75.89	87.53	184.31	223.18	250.43	57.7	90.52	65.29	65.44	71.05	63.26	105.57	68.51	80.65	46.88	98.83	84.45	47.17	109.17	63.51	126.88	97.99	90.52	74.2	130.71	46.05	108.79	49.85	65.38
i000118	homozygous	heterozygous	heterozygous	heterozygous	no typing available	heterozygous	no typing available	no typing available	129.76	125.28	133.79	108.45	86.2	108.6	178.75	198.11	179.49	231.06	101.43	151.49	336.64	459.16	129.77	104.55	131.96	205.63	148.78	131.7	192.18	110.34	144.61	209.86	162.31	198.94	108.61	211.22	158.02	139.4	191.22	154.4	225.38	659.41	801.19	186.45	279.65	116.79	224.31	122.06	152.26
i000119	heterozygous	heterozygous	heterozygous	heterozygous	no typing available	heterozygous	no typing available	no typing available	264.8	139.69	137.38	186.29	215.15	223.73	2100.03	304.66	386.94	347.31	191.05	372.99	247.48	335.66	280.01	192.53	272.34	273.8	327.84	276.33	3335.19	359.32	259.41	991.96	1619.33	5510.58	230.34	258.2	333.21	251.13	649.12	280.61	302.56	345.67	199.29	370.38	454.92	147.61	297.3	209.69	251.54
i000120	heterozygous	heterozygous	heterozygous	heterozygous	heterozygous	heterozygous	no typing available	no typing available	140.7	129.85	159.07	129.85	109.89	157.94	164.52	119.41	138.53	155.99	244.8	173.61	771.5	374.1	139.23	134.58	134.19	124.47	160.91	149.48	230.15	128.05	158	320.88	230.54	284.4	133.41	556.09	179.34	134.71	278.8	164.9	299.7	183.21	127.99	213.23	203.95	115.43	736.75	123.75	138.62
i000121	homozygous	heterozygous	heterozygous	heterozygous	homozygous	heterozygous	no typing available	no typing available	72.2	402.76	71.65	201.29	50.56	87.24	73.18	98.23	127.19	124.38	125.98	97.34	96.21	107.54	67.22	65.07	67.1	568.9	77.77	78.68	101.19	68.68	65.84	130.35	90.35	99.49	59.42	113.86	147.63	87.19	113.19	114.88	78.32	119.85	75.7	95.19	141.12	57.88	98.52	69.63	69.45
i000122	heterozygous	heterozygous	no typing available	no typing available	no typing available	no typing available	no typing available	no typing available	231.27	20674	21010.1	20167.5	187.09	563.82	948.47	5863.31	9620.76	9822.1	2741.8	3389.7	3063.82	3326.43	1224.34	1002.09	3184.21	2390.57	3646.98	3746.68	4564.63	4343.16	1058.13	2938.85	4134.26	4296.77	12060.1	14005	17879.3	2215.21	617.2	269.67	273.87	7745.37	8218.18	1385.7	1054.34	4088.12	7337.07	4184.58	6591.62
i000123	heterozygous	heterozygous	heterozygous	heterozygous	no typing available	heterozygous	no typing available	homozygous	87.98	53.59	55.7	59.75	63.64	75.87	87.38	55.28	67.41	76.96	90.62	127.85	472.72	284.26	105.91	67.33	81.06	70.2	90.69	79.42	118.11	93.29	97.26	125.28	121.04	97.41	59.89	94.24	82.91	67.25	145.78	82.08	113.73	122.34	69.22	113.12	171.14	48.73	101.77	63.89	73.46
i000124	heterozygous	heterozygous	no typing available	heterozygous	no typing available	heterozygous	no typing available	no typing available	349.8	343	323.56	641.63	286	396.21	462	406.51	480.85	416.9	326.1	428.16	543.77	588.18	454.68	458.99	343.34	378.81	402.38	642.72	431.61	309.28	451.19	410.75	513.6	469.18	350.14	808.54	799.34	317.77	449.18	404.86	415.57	492.7	441.22	387.82	528.64	398.96	604.11	392.82	539.93
i000125	homozygous	heterozygous	heterozygous	heterozygous	no typing available	heterozygous	no typing available	no typing available	126.45	3641.49	3010.55	3376.74	171.31	161.95	273.99	330.26	806.14	897.32	158.59	188.82	504.56	487	262.99	186.18	218.2	195.61	188.82	179.73	268.61	176.6	190.03	411.17	215.15	397.75	2102.19	2299.59	2717.1	200.12	623.51	254.86	128.65	552.32	513.13	220.99	273.49	147.95	161.94	153.24	197.68
i000126	heterozygous	heterozygous	heterozygous	heterozygous	no typing available	heterozygous	no typing available	no typing available	217.17	54.71	56.32	74.14	41.64	50.43	72.77	130.97	138.08	104.89	108.55	95.73	97.95	127.27	66.75	82.98	70.99	103.38	79.26	61.5	77.75	85.69	78.42	163.16	79	141.48	57.13	96.08	88.09	55.23	97.76	56.43	102.68	105.78	68.11	69.55	105.42	48.6	147.06	47.8	66.35
i000127	heterozygous	heterozygous	heterozygous	heterozygous	no typing available	heterozygous	no typing available	no typing available	54.91	61.79	57.57	68.56	58.94	44.9	73.69	58.1	68.27	89.27	59.39	100.48	274.68	278.19	95.44	92.57	73.51	82.08	106.71	64.51	80	85.41	104.92	126.68	95.25	82.49	46.76	81.13	99.89	57.12	200.93	71.94	155.04	109.52	95.78	89.82	128.29	54.61	98.77	61.37	66.37
i000128	heterozygous	heterozygous	no typing available	heterozygous	no typing available	heterozygous	no typing available	no typing available	140.02	152.81	125.26	183.18	108.97	107.91	538.08	159.36	184.56	232.95	147.53	238.64	609.83	655.57	245.56	203.13	192.56	216.29	269.75	177.04	161.18	198.28	292.44	300.81	194.6	197.08	130.71	235.5	238.34	136.88	463.46	214.2	355.84	226.18	220.4	206.9	232.87	132.3	221.93	147.98	144.6
i000129	heterozygous	heterozygous	heterozygous	heterozygous	homozygous	homozygous	no typing available	no typing available	147.76	158.91	117.45	140.88	126.76	166.54	164.36	130.03	132.19	214.98	134.4	190.97	421.74	409.98	146.04	126.09	148.02	152.62	187.06	148.49	212.35	120.99	149.19	232.54	198.9	186.56	123.92	250.55	220.9	178.02	257.97	132.94	201.21	216.73	183.48	162.46	266.98	128.65	204.52	143.14	136.9
i000130	heterozygous	heterozygous	heterozygous	heterozygous	heterozygous	heterozygous	no typing available	no typing available	1238.9	7876.2	8252.71	8414.44	735.41	1100.22	1287.04	1281.12	2358.66	2469.57	624.27	802.78	1165.31	1180.68	3401.92	2212.73	3362.53	576.38	8071.5	3081.47	3495.32	981.34	2130.73	1534.48	8176.79	9819.1	6563.7	3522.27	4466.95	987.03	644.17	1423.66	634.4	1420.89	677.18	920.83	1649.65	1457.76	3659.69	1386.75	3338.6
i000131	heterozygous	heterozygous	heterozygous	heterozygous	heterozygous	heterozygous	no typing available	no typing available	191.91	128.71	127.86	155.11	133.24	205.47	256.01	335.14	373.73	307.5	1003.54	187.61	214.7	308.04	189.52	142.99	168.79	2678.34	160.08	177.59	309.85	169.8	171.76	396.69	248.37	299.97	139.81	225.81	220.4	129.04	278.48	263.18	1698.08	294.64	162.42	370.34	415.89	95.37	184.13	203.73	222.56
i000132	heterozygous	heterozygous	no typing available	homozygous	no typing available	no typing available	no typing available	no typing available	142.51	140.48	140.06	145.53	132.13	134.17	1125.4	118.44	147.73	157.39	102.16	156.11	254.76	283.24	226.58	156.32	156.9	121.64	171.68	149.9	166.75	132.24	171.16	176.22	152.76	173.24	136.57	172.99	185.99	121.2	299.12	146.08	736.91	186.44	142.23	188.93	230.75	120.01	154.05	151.3	135.83
i000133	homozygous	homozygous	homozygous	homozygous	homozygous	homozygous	homozygous	homozygous	66.83	82.53	57.21	84.98	38.26	54.16	100.99	79.7	100.06	142.6	67.77	123.86	436.01	363.3	85.51	87.67	68.55	80.81	99.73	67.61	90.51	79.85	86.22	107.96	112.35	185.95	52.36	193.82	112.34	61.86	155.62	117.52	176.42	105.16	108.14	99.38	98.95	72.13	138.74	71.79	95.69
i000134	heterozygous	heterozygous	heterozygous	heterozygous	no typing available	homozygous	no typing available	no typing available	34.85	79.78	60.37	79.83	22.51	42.32	45.73	161.79	206.41	58.89	27.99	46.44	64.27	70.72	31.32	29.22	33.8	35.36	37.96	41.7	49.76	28.02	31.9	72.52	46.23	55.17	57.04	60.83	68.3	41.95	414.6	28.76	43.65	71.86	56.09	46.07	86.87	36.22	60.11	25.76	31.41
i000135	heterozygous	heterozygous	heterozygous	homozygous	homozygous	homozygous	no typing available	heterozygous	178.67	176.12	209.74	139.74	111.63	185.62	361.83	213.4	235.81	267.61	173.23	248.52	541.25	713.45	176.5	137.79	160.12	249.69	256.52	189.86	264.6	145.47	181.17	248.84	449.55	519.04	150.08	1256.56	263.59	202.84	268.91	1802.68	2612.67	309.58	717.44	306.15	320.8	140.02	319.93	175.39	177.74
i000136	homozygous	heterozygous	heterozygous	homozygous	no typing available	homozygous	no typing available	no typing available	162.89	93.76	94.98	145.76	121.54	135.12	225.38	248.22	243.24	204.98	98.15	182.34	151.53	231.32	170.34	128.98	156.53	159.81	162.6	167.06	223.46	108.01	188.56	320.06	314.51	224.44	111.07	145.71	142.22	107.7	260.53	156.74	136.35	213.52	121.2	208.03	204.22	109.86	145.05	127.64	197.41
i000137	heterozygous	heterozygous	heterozygous	heterozygous	no typing available	heterozygous	no typing available	no typing available	139.67	163.24	108.33	154.6	103.78	157.07	232.17	129.23	214.2	219.23	206.42	203.48	195.86	278.54	197.01	149.96	157.89	164.37	177.89	173.08	359.92	138.22	170.72	252.29	257.33	373.39	143.11	253.6	196.2	124.62	258.9	170.11	262.98	221.89	129.99	230.61	258.85	103.54	176.68	130.58	170.79
i000138	homozygous	heterozygous	heterozygous	heterozygous	no typing available	heterozygous	no typing available	no typing available	205.45	128.64	132.34	139.71	184.29	145.99	248.72	207.9	216.22	211.7	235.16	199.18	273.45	621.43	206.36	205.26	176.88	253.04	226.93	236.54	379.58	151.5	207.49	336.04	699.33	226.99	140.69	257.09	213.06	211.99	455.53	227.8	202.8	2482.26	2831.88	273.19	324.24	255.76	243.22	194.59	287.72
i000139	heterozygous	heterozygous	heterozygous	heterozygous	no typing available	homozygous	no typing available	no typing available	91.65	67.91	72.58	77.81	61.48	117.59	221.48	72.8	82.12	97.11	90.92	125.21	145.84	162.91	91.33	86.53	231.73	84.88	224	119.43	120.33	72.76	298.86	192.5	138.21	172.12	60.89	203.92	129.29	100.21	207.35	65.63	95.74	166.51	76.44	103.42	246.26	51.06	111.26	52.89	71.13
i000140	heterozygous	heterozygous	heterozygous	heterozygous	no typing available	heterozygous	no typing available	no typing available	348.13	1053.49	748.54	889	200.12	232.67	403.74	266.08	235.09	212.47	111.44	255.09	445.96	484.41	241.01	207.45	188.29	195.54	244.66	183.54	211.8	162.09	268.69	220.5	166.42	216.61	149.21	280.97	226.75	198.75	309.94	269.53	392.06	231.16	198.65	299.78	361.68	152.31	231.94	191.97	219.69
i000141	heterozygous	heterozygous	heterozygous	heterozygous	heterozygous	heterozygous	no typing available	no typing available	65.26	64.13	87.94	78.32	46.25	54.38	121.15	218.11	233.53	216.1	56.1	139.4	76.19	147.95	79.22	54.35	65.9	82.94	64.74	73.61	129.62	62.23	80.54	192.21	127.15	133.24	53.45	94.88	88.5	56.77	101.17	74.57	57.25	86.46	46.46	105.01	123.53	42.36	58.62	62.34	66.72
i000142	heterozygous	heterozygous	no typing available	heterozygous	no typing available	no typing available	no typing available	no typing available	207.4	237.06	191.82	239.71	168	295.46	451.76	210.21	221.35	271.55	207.47	250.18	671.69	490.95	235.71	225.2	222.97	206.53	229.02	222.4	358.44	213.43	212.46	307.1	259.15	255.92	195.52	284.98	251.49	231.06	335.42	235.54	236.4	305.09	292.81	440.01	369.78	215.62	1005.81	230.8	197.96
i000143	heterozygous	heterozygous	no typing available	heterozygous	heterozygous	heterozygous	no typing available	no typing available	89.6	81.11	77.83	97.26	1047.53	56.01	134.97	2458.75	2316.75	1954.6	664.77	401.43	269.1	283.82	829.35	804.76	1019.81	160.65	209.73	605.71	288.77	383.2	184.62	171.78	1342.42	486.61	641.09	487.69	577.09	76.02	260.09	1829.5	582.92	593.21	811.65	89.69	167.11	1346.57	150.98	2110	454.58
i000144	heterozygous	heterozygous	heterozygous	heterozygous	no typing available	heterozygous	no typing available	no typing available	76.51	85.37	62.53	78.29	56.8	100.69	197.99	120.33	115.82	144.22	107.76	135.44	275.01	230.92	83.96	68.02	136.83	87.2	154.96	103.73	122.71	197.43	105.58	141.3	139.56	247.65	98.03	156.48	142.98	102.14	134.3	80.63	130.7	114.61	104.39	94.29	141.68	89.29	145.72	83.39	94.08
i000145	heterozygous	heterozygous	heterozygous	heterozygous	no typing available	heterozygous	no typing available	no typing available	82.13	101.73	76.72	101.3	50.4	60.52	285.74	140.14	149.03	160.12	79.08	145.24	641.57	560.99	150.61	144.84	129	124.2	150.7	86.29	117.81	101.77	108.74	155.2	127.76	169.41	68.8	201.49	157.5	79.59	192.35	97.11	219.72	140.55	114.5	127.91	180.56	77.37	155.07	82.45	95.44
i000146	heterozygous	heterozygous	no typing available	heterozygous	no typing available	heterozygous	no typing available	no typing available	111.1	237.47	255.93	239.01	117.48	122.26	195.05	165.36	203.86	194.06	88.06	146.51	259.47	305.15	737.96	457.43	1492.04	152.52	139.86	141.61	217.82	109.53	145.58	212.44	163.94	189.94	116.15	168.03	177.59	127.12	281.72	152.53	437.36	191.49	125.35	218.58	274.38	95.54	180.88	118.41	145.81
i000147	heterozygous	heterozygous	heterozygous	heterozygous	heterozygous	heterozygous	no typing available	no typing available	54.1	49.89	51.94	59.31	41.76	7430.71	10180.2	155.56	138.11	137.87	78.25	91.28	141.62	144.53	68.06	70.85	65.85	60.38	74.16	56.44	74.86	76.18	61.28	94.84	74.73	86	48.47	70.65	71.14	47.06	120.5	217.58	63.9	82.06	70.08	69.68	95.42	47.73	70.39	47.38	54.29
i000148	heterozygous	heterozygous	no typing available	heterozygous	no typing available	heterozygous	no typing available	no typing available	35.92	36.47	32.49	44.87	28.92	65.1	116.64	41.26	58.94	58.26	46.85	63.09	135.93	135.45	50.54	59.98	51.32	110.17	58.05	40.36	44.9	52.41	37.43	100.88	48.08	62.19	33.95	125.62	63.64	35.26	349.88	47.01	57.47	77.74	46.81	152.73	104.09	31.58	61.18	34.18	52.24
i000149	heterozygous	heterozygous	no typing available	no typing available	no typing available	no typing available	no typing available	no typing available	41.22	41.63	42.38	166.35	32.65	50.11	47.59	43.68	43.23	53.51	44.7	53.68	42.47	59.98	38.43	32.92	38.83	59.46	46.43	44.54	74.49	34.19	35.51	118.85	153.55	58.51	33.34	56.28	47.49	48.89	55.79	52.28	97.22	73.95	69.11	101.06	150.53	37.28	47.69	39.85	44.73
i000150	heterozygous	heterozygous	heterozygous	heterozygous	heterozygous	heterozygous	no typing available	no typing available	159.61	174.5	164.12	201.53	102.88	137.78	204.55	1077.41	187.77	286.6	321.95	641.53	624.77	543.86	1976.52	327.16	1071.5	187.57	287.68	176.85	375.25	259.94	205.51	571.13	575.04	686.96	145.61	418.64	288.1	183.12	276.78	250.82	367.3	288.05	325.2	226.7	274.47	211.61	478.47	189.56	232.54
i000151	heterozygous	heterozygous	heterozygous	heterozygous	no typing available	heterozygous	no typing available	no typing available	4702.35	274.18	416.69	276.76	281.22	361.62	568.8	19837.4	19105	19395.3	22834.3	652.2	744.9	989.2	720.38	305.61	328.55	21809	410.48	554.23	780.98	281.92	1383.97	962.89	598.01	685.2	319.32	540.37	741.15	346	845.74	259.04	1206.27	9490.64	14765.6	438.32	543.3	240.9	493.51	241.88	344.78
i000152	heterozygous	heterozygous	homozygous	heterozygous	no typing available	heterozygous	no typing available	no typing available	184.11	164.87	142.26	185.56	105.75	255.05	363.98	453.56	529.28	716.65	1529.3	293.97	220.58	460.27	240	187.36	415.19	262.94	1597.26	422.47	418.63	177.01	210.4	563.57	1968.63	3554.91	397.93	208.33	265.48	256.58	599.83	146.18	190.19	906.97	403.29	265.78	648.1	134.79	275.25	155.27	235.65
i000153	heterozygous	heterozygous	heterozygous	heterozygous	heterozygous	heterozygous	no typing available	no typing available	288.73	196.95	183.56	226.84	180.61	264.76	249.06	246.08	424.9	477.73	214.45	299.01	419.27	434.98	418.18	353.21	827.67	198.92	1861.64	773.72	447.34	215.48	352.27	316.22	1496.48	2284.12	781.76	496.24	275.04	217.28	281.34	288.3	342.14	288.96	299.36	303.38	331	249.3	249.07	270.37	241.87
i000154	heterozygous	heterozygous	heterozygous	heterozygous	no typing available	heterozygous	no typing available	no typing available	156.41	112.02	111.31	148.05	123.84	138.8	185.98	192.31	288.08	357.8	85.27	179.03	2088.35	2064.67	188.03	131.4	164.53	169.55	217.23	186.36	181.94	141.54	186.3	236.37	166.2	237.89	106.28	166.33	149.64	138.53	249.17	150.9	157.81	197.18	122.56	213.19	260.55	134.51	173.58	166.4	151.38
i000155	heterozygous	heterozygous	heterozygous	heterozygous	heterozygous	heterozygous	no typing available	no typing available	359.92	244.18	208.25	258.46	301.07	354.99	321.95	333.62	402.49	370.82	311.62	526.13	692.47	711.02	421.8	392.27	418.33	442.5	675.41	487.1	390.4	415.17	546.24	532.6	305.78	339.95	203.99	457.48	309.7	336.34	591.63	441.03	359.33	437	251.21	688.36	581.79	194.41	432.22	236.88	406.63
i000156	heterozygous	heterozygous	heterozygous	homozygous	homozygous	heterozygous	no typing available	no typing available	121.05	69.95	59.69	77.95	61.71	104.65	105.71	137.36	142.9	696.42	79.68	148.38	181.01	333.4	82.07	84.1	89.45	142.58	104.84	76.43	627.86	73.84	74.91	1235.6	418.8	251.05	63.15	97.1	97.2	119.25	427.88	80.22	96.92	272.7	99.33	114.61	233.65	56.08	474.28	65.57	101.25
i000157	heterozygous	heterozygous	heterozygous	heterozygous	homozygous	heterozygous	no typing available	no typing available	83.37	159.06	169.29	147.93	83.43	81.03	146.31	115.54	147.79	130.61	85.86	134.04	293.75	338.12	121.26	91.85	119.68	119.98	120.64	158.32	172.15	90.94	128.26	171.39	144.63	163.06	105.97	214.3	148.17	122.03	165.5	148.1	4440.66	160.95	128.73	142.89	228.2	101.34	152.52	104.42	166.73
i000158	heterozygous	heterozygous	heterozygous	heterozygous	heterozygous	heterozygous	no typing available	no typing available	135.34	74.95	73.79	123.94	82.45	103.06	288.5	827.01	918.19	205.36	679.39	670.1	114.46	180.5	136.72	97.43	102.96	135.09	110.38	148.62	257.27	102.02	157.19	278.83	568.48	442.38	99.93	139.65	153.45	105.34	208.01	166.98	95.46	280.04	169.42	190.76	245.88	63.18	140.66	101.22	173.69
i000159	heterozygous	heterozygous	no typing available	no typing available	no typing available	no typing available	no typing available	no typing available	51.2	55.32	44.98	64.25	35.02	35.39	1113.16	48.83	56.86	65.93	46.97	90.58	194.67	190.9	76.79	101.93	84.67	67.59	73.87	46.24	69.56	67.65	49.94	144.68	81.51	94.76	41.68	127.4	81.09	47.94	163.13	62.12	957.03	82.97	60.85	71.73	132.8	40.29	87.98	46.25	61.38
i000160	heterozygous	heterozygous	heterozygous	heterozygous	homozygous	homozygous	no typing available	no typing available	162.71	195.59	154.13	151.71	93.33	177.96	292.68	598.35	724.38	425.17	571.59	1418.15	802.21	599.89	221.7	179.83	195.39	252.26	216.88	181.25	1092.95	188.46	177.41	1879.66	1807.36	2093.67	167.9	230.8	248.85	213.1	369.64	183.29	223.22	854.91	310.03	193.13	281.91	179.33	281.95	195.76	217.58
i000161	homozygous	heterozygous	heterozygous	heterozygous	heterozygous	heterozygous	no typing available	no typing available	479.25	417.9	475.09	402.03	351.51	451.21	12376.2	555.1	676.36	660.39	426.75	529.96	903.4	993.35	510.52	452.97	427.48	417.99	557.07	542.91	768.47	380.95	522.79	804.3	638.46	767.88	848.42	1267.56	508.42	389.55	619.4	522.01	694.97	554.42	522.42	530.04	511.9	356.35	482.61	378.19	456.78
i000162	heterozygous	homozygous	homozygous	heterozygous	homozygous	heterozygous	no typing available	no typing available	494.82	1577.56	1122.95	1302.17	77.43	400.24	388.75	140.56	136.8	222.07	1715.31	2514.77	2584.82	2001.8	162.35	141.5	1382.23	2238.93	1400.07	998.19	2531.07	1493.72	222.34	3160.2	2918.56	2531.7	949.61	955.4	1765.23	1466.45	496.42	213.13	676.9	241.61	301.37	476.58	288.16	172.85	300.27	150.18	169.89
i000163	heterozygous	heterozygous	heterozygous	heterozygous	heterozygous	heterozygous	no typing available	no typing available	166.84	69.07	105.13	81.43	38.45	70.64	77.23	65.34	67.57	97.48	86.6	85.02	115.03	87.72	57.14	54.01	61.4	708.08	69.43	59.16	87.88	45.93	51.9	104.45	72.99	107.79	44.38	69.52	90.93	78.04	95.34	48.5	68.06	83.81	64.74	68.34	144.23	34.55	205.84	43.26	47.78
i000164	heterozygous	heterozygous	heterozygous	heterozygous	heterozygous	heterozygous	no typing available	no typing available	82.01	78.58	65.45	74.16	51.4	89.5	128.86	124.65	88.89	98.62	76.3	106.04	149.5	153.78	95.84	92.04	111.73	72.5	297.39	101.26	115.11	84.17	90.66	149.28	230.21	721.34	116.17	83.39	95.41	115.53	140.66	111.9	86.31	174.04	96.91	106.19	174.79	85.46	93.85	73.73	91.5
i000165	heterozygous	heterozygous	heterozygous	heterozygous	heterozygous	heterozygous	no typing available	no typing available	139.23	344.15	214.11	265.99	64.96	111.29	158.08	106.25	66.68	95.3	179.34	144.38	279.61	215.2	128	120.03	210.68	228.06	145.74	150.31	214.11	160.56	107.34	130.4	249.28	252.4	160.74	156.34	179.47	167.34	144.79	86.54	373.05	128.27	131.6	97.59	168.03	58.16	134.35	63.8	90.38
i000166	heterozygous	heterozygous	heterozygous	homozygous	heterozygous	heterozygous	no typing available	no typing available	2233.49	43.77	40.89	46.84	35.38	72.91	88.79	508.3	432.33	54.31	51.68	205.44	241.61	252.5	94.73	93.73	137.09	54.45	72.05	70.6	116.77	71.9	433.4	228.38	128.32	140.6	50.61	87.07	75.12	51.26	309.74	87.42	2253.67	79.37	52.84	131.86	228	40.48	69.71	75.71	60.27
i000167	heterozygous	heterozygous	heterozygous	heterozygous	heterozygous	heterozygous	no typing available	no typing available	251.89	286.67	232.99	439.69	856.5	251.93	361.53	203.93	399.71	638.76	413	678.51	932.85	1305.77	696.9	618.1	520.75	645.29	839.41	442.09	430.51	567.81	831.67	983.58	1686.88	583.39	232.4	467.42	679.11	377.89	1628.64	545.08	1156.78	610.56	620.91	551.37	555.36	380.75	617.33	452.67	359.01
i000168	heterozygous	homozygous	heterozygous	heterozygous	heterozygous	heterozygous	no typing available	no typing available	310.7	273.73	173.32	260.86	139.75	192.34	224.35	167.38	268.51	264.15	137.83	212.27	167.67	260.16	206.06	134.72	146.42	191.29	186.28	187	246.91	149.11	276.1	286.12	232.58	251.39	132	339.93	316.19	144.93	244.81	157.94	689.33	233.32	142.13	245.04	322.19	130.94	199.64	136.04	184.34
i000169	heterozygous	heterozygous	heterozygous	heterozygous	heterozygous	heterozygous	no typing available	no typing available	515.98	11555.1	7777.04	10209.4	50.19	1263.76	2943.82	448.4	744.11	901.47	1717.81	813.16	209.41	204.49	87.66	73.55	78.73	244.68	1836.19	2470.52	2860.18	3699.09	104.02	567.23	3099.59	1322.25	7637.01	6035.43	6354.95	101.05	199.54	110.73	546.32	243.4	211.38	103.81	184.53	4045.06	4575.55	3184.13	5245.14
i000170	homozygous	heterozygous	heterozygous	homozygous	homozygous	heterozygous	no typing available	no typing available	504.24	86.15	71.4	91.46	72.24	101.91	247.86	5323.54	5237.63	180.31	108.74	229.07	131.46	181.7	140.46	134.83	84.57	120.9	142.94	142.21	222.58	96.62	166.31	213.5	176.28	729.52	79.87	184.89	172.98	106.94	233.96	101.21	10088	179.27	88.13	230.5	454.88	331.14	1747.45	253.67	161.02
i000171	heterozygous	homozygous	heterozygous	heterozygous	heterozygous	heterozygous	no typing available	homozygous	438.16	642.03	818.13	501.68	395.94	455.08	570.4	650.51	744.88	710.94	433.06	580.3	1403.05	1621.11	505.72	415.71	410.2	516.45	562.26	468.06	549.64	403.38	543.82	1798.28	515.51	677.99	416.69	902.43	597.45	543.78	686.43	703.18	975.33	604.68	642.58	649.32	708	513.06	684.54	522.17	590.68
i000172	heterozygous	heterozygous	no typing available	heterozygous	no typing available	no typing available	no typing available	no typing available	126.04	143.59	142.85	125.46	108.89	117.8	152.19	217.7	190.98	183.45	124.92	199.65	404.32	478.66	179.57	123.68	140.52	162.88	178	157.01	265.01	136.81	155.16	236.27	246.46	245.85	143.15	215.52	184.41	162.59	234.29	189.14	244.82	195.61	226.82	242.86	281.59	160.52	199.05	162.04	163.89
i000173	heterozygous	heterozygous	heterozygous	heterozygous	heterozygous	heterozygous	no typing available	no typing available	45.83	41.14	39.15	47.79	37.56	63.17	65.49	86.66	119.72	102.94	49.12	63.96	113.19	105.84	51.34	44.18	59.41	52.47	90.33	63.3	72.21	49.95	44.85	130.28	80.76	85.24	44.65	66.02	62.15	53.49	83.62	45.59	70.53	104.94	82.96	56.29	99.71	36.85	66.36	41.46	46.56
i000174	heterozygous	heterozygous	no typing available	heterozygous	heterozygous	heterozygous	no typing available	no typing available	140.52	510.97	430.39	409.47	151.44	178.3	220.39	380.32	507.38	479.33	264.68	247.02	385.04	484.57	231.37	171	240.95	382.45	260.84	259.96	527.55	230.62	164.23	338.54	334.91	334.41	336.85	698.8	351.98	220.6	287.22	237.68	241.39	251.54	266.82	276.58	298.13	176.48	259.31	183.06	234.82
i000175	heterozygous	heterozygous	heterozygous	heterozygous	heterozygous	heterozygous	no typing available	no typing available	199.71	160.96	211.4	156.75	128.51	143.36	362.24	348.47	369.02	399.32	167.46	232.33	344.84	417.89	208.1	145.67	158.12	211.26	158.56	142.68	259.84	157.47	173.85	273.95	218.52	281.93	154.13	263.58	244.22	148.27	344.23	147.67	202.22	198.63	147.09	213.6	216.58	124.98	174.87	125.52	154.74
i000176	heterozygous	heterozygous	heterozygous	heterozygous	no typing available	heterozygous	no typing available	no typing available	183.59	166.17	146.39	177.4	184.42	214.68	243.09	271.19	331.39	358.52	138.1	570.55	482.25	984.57	409.16	190.99	201.26	393.13	466.12	332.79	1080.42	254.98	225.88	677.9	520.54	540.42	180.03	717.19	305.04	333.15	691.66	343.26	1116.69	346.44	240.08	455.56	446.27	170.48	343.21	190.28	250.69
i000177	heterozygous	heterozygous	no typing available	heterozygous	no typing available	no typing available	no typing available	no typing available	313.78	106.44	72.78	84.95	3394.24	954.98	2102.64	81.95	80.61	112.05	62.86	83.37	430.8	314.22	198.42	90.21	265.44	105.75	161.19	165.62	110.38	83.28	285.56	106.52	95.46	104.36	75.06	179.38	105.82	206.88	1145.21	3280.7	184.86	409.43	814.22	86.52	139.31	151.97	177.02	135.71	115.74
i000178	heterozygous	heterozygous	heterozygous	heterozygous	heterozygous	heterozygous	no typing available	no typing available	43.32	53.57	66.06	64.3	35.55	66.21	132.61	64.58	80.41	171.97	57.43	60.06	74.42	72.56	166.64	54.68	69.67	48.35	56.83	50.52	84.04	41	42.82	102.59	70.46	65.37	37.22	48.77	56.92	60.48	79.65	41.28	80.18	76.97	60.22	67.82	155.98	47.48	76.82	51.81	50.08
i000179	homozygous	heterozygous	heterozygous	heterozygous	heterozygous	heterozygous	no typing available	no typing available	1008.08	56.17	82.67	58.95	5389.06	13557.3	12444.1	132.35	593.86	668.24	3279.09	2496.38	1535.73	1423.68	4775.89	491.51	6283.26	543.75	2721.5	4723.25	3573.47	14139.5	1120.75	5038.9	11258	3487.35	5592.04	4851.43	4268.89	7601.16	1077.98	237.68	2729.98	85.72	63.52	711.39	622.14	924.69	1605.65	820.53	2383.74
i000180	heterozygous	heterozygous	heterozygous	heterozygous	heterozygous	heterozygous	no typing available	no typing available	72.84	63.78	61.78	76.35	49.21	51.41	95.12	76.64	84.35	102.25	76.24	118.18	247.31	222.33	100.25	104.88	88.78	82.52	106.09	75.26	85.77	101.53	89.31	153.09	99.71	113.49	56.37	100.22	114.44	71.56	178.07	81.15	104.86	115.18	88.67	90.13	137.96	60.62	93.87	59.38	661
i000181	homozygous	heterozygous	homozygous	heterozygous	heterozygous	heterozygous	no typing available	no typing available	212.74	271.73	224.41	260.36	185.91	258.6	256.28	280.2	309.24	367.62	247.44	343.55	468.18	400.42	229.94	214.04	221.31	299.96	246.34	205.21	428.3	203.85	216.03	371.95	275.51	372.37	885.97	405.86	262.41	237.68	302.7	219.71	261.39	280.99	266.11	238.44	308.2	216.43	354.79	217.63	277.36
i000182	heterozygous	heterozygous	homozygous	heterozygous	heterozygous	heterozygous	no typing available	no typing available	96.83	118.98	118.63	124.62	94.64	125.4	139.12	106.37	164.36	168.08	107.92	169.24	210.22	245.26	125.67	89.7	96.61	120.73	129.94	136.4	224.55	99.26	117.5	180.98	199.45	261.04	118.04	470.33	157.4	100.69	201.28	174.4	181.98	203.22	137.66	197.22	203.16	127.92	198.4	135.95	139.67
i000183	homozygous	homozygous	homozygous	homozygous	homozygous	homozygous	no typing available	no typing available	58.79	184.32	116.57	130.72	112.2	223.22	292.52	267.33	227.82	248.63	1010.33	481.09	336.36	349.08	118.91	104.8	192.94	324.48	136.57	150.44	930.51	660.51	86.14	319.56	1654.74	480.08	272.22	175.43	209.87	160.56	136.46	261.86	90.82	5005.7	5805.04	900.02	334.67	19267.7	18587.8	13079.5	14706.6
i000184	heterozygous	heterozygous	heterozygous	heterozygous	heterozygous	heterozygous	no typing available	no typing available	253.67	368.19	458.83	339.24	196.61	329.48	3145.93	413.55	328.02	402.8	225.24	371.95	331.33	413.02	263.53	280.84	283.88	218.67	387.54	262.28	400.96	186.13	250.6	553.11	460.45	624.75	218.75	431.08	350.6	299.33	342.58	353.04	241.25	428.15	341.76	265.5	617.91	155.95	3479.55	263.96	231.05
i000185	heterozygous	heterozygous	heterozygous	heterozygous	homozygous	heterozygous	no typing available	no typing available	110.63	30.82	33.24	37.74	42.97	51.65	52.57	40.84	48.11	49.73	58.16	56.86	310.76	209.6	44.01	39.95	48.52	73.9	56.75	61.76	60.72	48.89	63.6	61.96	47.9	63.12	35.71	59.47	47.83	49.01	66.9	54.22	103.05	67.44	38.33	95.78	149.99	36.66	59.82	50.12	49.07
i000186	homozygous	homozygous	no typing available	homozygous	no typing available	no typing available	no typing available	no typing available	70.11	48.39	44.54	63.94	49.85	97.5	590.07	773.79	758.71	1217.16	235.52	83.35	115.42	115	84.22	64.24	187.54	362	403.55	141.4	115.31	56.72	83.2	467.62	233.46	447.34	118.64	135.4	85.56	59.48	100.46	62.85	72.94	2564.53	1253.75	125.99	173.37	235.15	339.22	319.93	287.58
i000187	heterozygous	heterozygous	homozygous	heterozygous	heterozygous	heterozygous	no typing available	no typing available	57.03	98.45	66.35	74.82	39.22	67.37	205.08	64.72	61.11	91.85	348.06	73.54	368.98	278.56	80.33	52.49	65.28	460.58	81.68	64.21	97.49	49.62	63.11	86.19	76.67	85.01	57.37	71.31	83.06	68.44	128.06	64.34	95.18	92.55	93.14	78.71	129.44	218.64	96.7	69.16	75.07
i000188	heterozygous	heterozygous	no typing available	heterozygous	no typing available	no typing available	no typing available	no typing available	102.24	320.46	456.1	351.44	103.69	111.37	249.57	197.6	283.24	238.65	154.27	186.18	188.3	280.85	394.3	325.46	438.18	702.29	174.51	199.15	279.96	160.18	133.15	244.51	217.88	336.44	122.33	290.07	157.2	146.82	214.98	113.65	694.85	211.1	176.12	262.89	357.59	93.1	177.68	118.4	140.06
i000189	heterozygous	heterozygous	heterozygous	heterozygous	heterozygous	heterozygous	no typing available	no typing available	98.36	127.77	101.93	145.65	57.07	84.45	290.47	140.6	138.84	179.98	107.45	181.17	786.26	645.26	163.06	180	142.9	162.17	180.19	116.47	147.22	124.44	123.76	196.55	154.65	191.91	91.66	230.43	194.91	124.2	365.47	129.69	230.9	175.7	144.42	169.26	234.6	97.74	196.35	125.36	125.79
i000190	homozygous	homozygous	homozygous	homozygous	homozygous	homozygous	no typing available	no typing available	153.52	2179.58	2090.9	2033.73	49.57	69.51	108.31	575.84	332.75	236.39	102.2	120.57	113.88	170.18	318.01	115.27	131.51	599.34	102.98	111.79	84.34	91.22	83.25	143.85	96.24	153.17	61.95	88.86	101	267.84	263.15	93.97	105.02	133.56	95.78	651.96	323.67	435.62	448.21	579.92	633.17
i000191	heterozygous	heterozygous	heterozygous	heterozygous	heterozygous	heterozygous	homozygous	heterozygous	125.58	108.41	95.95	123.13	122.94	160.52	271.43	224.23	265.85	418.89	139.54	193.78	310.98	339.89	130.68	185.38	162.01	166.32	160.51	156.86	360.02	228.25	131.26	271.93	254.38	470.69	932.29	146.66	547.13	157.04	265.68	8054.45	7645.33	318.4	410.48	5454.64	4096.64	6854.94	6124.16	6698.44	5923.33
i000192	heterozygous	heterozygous	heterozygous	heterozygous	homozygous	homozygous	no typing available	no typing available	125.67	96.49	94.61	117.23	80.87	102.15	587.97	137.72	173.12	169.71	207.15	210.59	148.67	281.66	120.98	146.15	121.53	198.13	179.7	119.44	155.25	134.23	113.75	221.37	185.82	240.1	93.7	165.67	144.84	89.99	191.11	90.16	127.87	892.61	1033.83	166.56	228.32	125.88	324.96	312.62	175.48
i000193	heterozygous	heterozygous	homozygous	heterozygous	homozygous	heterozygous	no typing available	homozygous	60.42	41.63	44.53	55.44	47.82	61.71	81.4	225.2	230.81	174.34	498.32	63.71	73.12	232.05	91.27	64.58	57.26	902.23	62.78	71.07	92.33	46.68	67.16	164.98	71.14	137.73	46.04	79.81	67.65	53.21	100.56	93.02	57.63	2962.66	5051.31	94.33	109.46	5352.51	409.16	5733.81	2047.02
i000194	heterozygous	heterozygous	no typing available	heterozygous	heterozygous	heterozygous	no typing available	no typing available	48.93	50.84	33.8	36.46	32.86	44.26	50.37	72.15	54.68	71.39	62.53	50.65	161.73	136.57	61.77	60.54	82.83	59.59	63.06	49.82	68.57	51.67	41.6	74.82	56.47	57.47	42.35	73.11	87.26	56.87	80.71	46.12	113.58	73.03	58.87	96.59	153.26	46.05	114.54	48.67	52.06
i000195	heterozygous	heterozygous	heterozygous	heterozygous	heterozygous	heterozygous	no typing available	no typing available	58.11	60.77	61.62	81.47	58.94	118.54	86.12	82.62	96.63	103.23	71.9	92.66	72.73	89.6	82.18	85.62	149.5	58.8	99.6	73.33	139.8	53.62	62.42	132.4	121.83	136.42	73.11	98.35	85.7	82.47	113.96	67.64	76.14	120.64	100.33	202.63	198.17	84.1	104.33	88.57	64.9
i000196	homozygous	heterozygous	homozygous	heterozygous	no typing available	heterozygous	no typing available	no typing available	51.45	48.89	41.56	59.54	36.72	47.22	71.03	51.4	56.13	57.12	58.35	84.4	107.98	112.35	84.94	67.79	76.4	62.95	66.47	74.64	83.55	76.95	51.68	135.16	63.94	78.87	52.16	84.9	87.96	44.7	112.06	52.03	72.47	91.22	53.66	105.11	106.02	41.77	67.28	40.72	66.48
i000197	heterozygous	heterozygous	heterozygous	heterozygous	heterozygous	heterozygous	no typing available	no typing available	74.42	74.64	190.89	111.52	49.57	72.08	278.36	74.08	87.98	97.81	72.69	117.43	108.54	182.59	84.33	63.77	85.22	81.95	91.97	106.6	161.93	61.22	98.85	577.84	223.05	152.83	200.07	311.15	114.54	69.02	1091.33	72.36	276.96	125.45	74.56	152.5	244.42	72.39	93.26	83.16	102.69
i000198	heterozygous	heterozygous	heterozygous	heterozygous	heterozygous	heterozygous	no typing available	no typing available	84.3	98.67	80.85	114.43	57.67	64.73	117.46	93.81	110.26	127.52	88.37	152.34	432.32	430.25	128.9	132.34	106.19	113.47	144.66	86.02	127.12	114.03	114.16	186.56	129.48	145.25	77.88	168.61	144.5	89.88	178.85	108.7	489.18	161.46	145.2	127.22	191.23	87.88	148.1	90.76	108.2
i000199	heterozygous	heterozygous	heterozygous	homozygous	homozygous	homozygous	no typing available	no typing available	50.72	43.86	40.37	52.59	53.81	77.43	63.58	72.36	75.24	99.68	464.15	76.86	64.6	87.6	54.16	58.1	64.99	72.8	67.9	61.81	86.09	49.9	62.12	112.09	80.2	77.76	46.23	105.06	68.94	67.16	336.27	50.31	110.01	91.11	77.91	68.97	138.38	37.25	84.98	43.3	54.34
i000200	homozygous	heterozygous	heterozygous	heterozygous	heterozygous	heterozygous	no typing available	no typing available	113.6	139.83	101.25	124.68	72.56	160.83	144.82	154.41	144.7	230.9	139.23	208.48	499.79	396.38	129.96	121.61	127.45	138.23	159.47	117.85	183.32	103.97	121.55	169.14	194.32	327.67	107.63	260.72	154.12	140.14	214.65	119.32	1198.3	168.63	145.32	198.56	293.26	111.57	230.06	110.24	145.44
i000201	heterozygous	heterozygous	heterozygous	heterozygous	heterozygous	heterozygous	no typing available	no typing available	79.43	55.1	44.06	54.42	54.43	67.3	70.8	102.34	83.17	79.04	66.74	88.26	122.29	107.15	53.96	82.04	75.17	56.32	67.38	65.65	71.27	61.45	56.09	160.7	79.83	80.31	48.77	60.42	68.06	66.05	122.95	49.72	138.46	113.95	384.88	57.36	139.26	52.83	81.72	51.84	58.09
i000202	heterozygous	heterozygous	heterozygous	homozygous	homozygous	heterozygous	no typing available	no typing available	114.68	102.45	95.67	150.88	95.19	111.24	191.84	111.27	172.63	158.62	82.45	155.66	151.74	158.76	110.77	93.52	123.27	129.98	120.22	186.1	156.1	82.76	191.9	226.91	169.05	173.77	98.08	173.2	130.28	102.43	1287.44	125.69	100.64	172.35	119.96	138.72	223.86	113.44	138.62	133.26	188.86
i000203	heterozygous	heterozygous	heterozygous	heterozygous	homozygous	heterozygous	no typing available	no typing available	151.25	155.14	121.06	132	91.1	126.4	207.47	171.76	172.47	225.52	125.32	161.67	461.98	381.63	163.32	165.89	117.97	339.68	135.97	145.02	217.93	120.81	146.82	454.24	155.85	220.92	138.78	766.15	420.09	148.36	275.5	141.98	297.38	180.95	135.64	138.09	217.22	116.93	159.01	117.41	113.67
i000204	heterozygous	heterozygous	heterozygous	heterozygous	heterozygous	heterozygous	no typing available	no typing available	299.34	260.46	246.6	279.14	207.28	270.84	375.05	245.56	373.71	378.92	1906.82	1304.31	250.77	431.86	339.06	287.3	213.24	275.34	270.14	309.44	443.58	389.23	321.85	677.97	892.91	426.41	249.88	756.02	463.86	214.12	466.15	234.52	269.16	418.86	211.6	436.66	509.86	216.59	335.86	297.1	288.85
i000205	homozygous	heterozygous	heterozygous	heterozygous	heterozygous	heterozygous	no typing available	no typing available	49.43	40.65	33.74	36.66	39.86	73.75	56.48	47.04	56.13	67.03	55.02	77.27	147.76	122.84	47.62	42.55	52.68	51.22	79.09	65.88	209.87	44.57	48.07	154.47	83.92	88.75	46.15	74.8	61.44	56.53	75.1	48.81	56.48	92.98	67.72	61.28	116.13	36.36	64.24	39.18	47.08
i000206	heterozygous	heterozygous	heterozygous	homozygous	homozygous	homozygous	homozygous	homozygous	136.1	127.83	112.55	131.43	75.85	129.54	419.94	210.88	208.86	212.01	124.24	149.95	153.9	156.74	93.43	84.51	88.56	86.48	96.93	90.82	144.67	100.73	109.6	207.8	116.36	140.7	87.26	147.1	119.23	102.88	217.58	90.17	100.17	142.82	112.73	111.4	172.37	73.19	109.64	108.71	94.64
i000207	homozygous	heterozygous	homozygous	homozygous	homozygous	heterozygous	homozygous	heterozygous	2224.06	2194.22	2273.48	2732.43	2566.08	2656.65	1984.48	2551.49	2561	2662.17	2189.42	3574.5	1957.2	2496.52	2394.25	2570.16	2134.57	1609.05	1938.82	2307.71	7620.26	6200.81	2610.34	3535.92	9548.47	11298.6	2274.04	2352.19	2195.43	1855.88	1599.28	5402.47	7121.84	2416.42	3022.5	2077.25	2051.92	4495.71	6101.67	3662.34	4006.59
i000208	heterozygous	heterozygous	homozygous	heterozygous	heterozygous	homozygous	no typing available	no typing available	116.24	51.5	45.53	65.49	84.13	114.93	94.82	85.92	198.47	153.88	89.75	169.91	145.8	140.88	118.73	126.46	132.24	133.46	218.6	134.92	116.71	133.06	171.76	162.62	91.47	99.74	52.52	114.69	82.03	89.45	173.24	122	75.91	122.44	59.19	231.74	228.12	40.63	180.97	60.01	103.39
i000209	heterozygous	heterozygous	no typing available	heterozygous	no typing available	heterozygous	no typing available	no typing available	99.34	115.95	87.64	127.83	56.53	76.48	119.64	124.7	136.37	149.49	128.51	147.12	658.84	580.64	249.82	276.25	261.99	195.04	161.7	101.26	144.08	109.69	119.25	192.24	135.69	201.65	89.27	173.8	175.72	92.56	244.03	103.85	197.13	162.44	157.62	141.81	212.14	84.62	157.1	93.56	106.38
i000210	heterozygous	heterozygous	heterozygous	heterozygous	heterozygous	heterozygous	no typing available	no typing available	99.52	113.22	133.11	98.36	98.52	149.59	201.7	202.33	209.08	175.02	114.65	190.62	328.71	379.74	125.61	97.08	129.13	125.31	122.4	117.69	180.01	100.62	120.12	293.83	273.52	302.48	117.06	156.39	141.24	112.48	289.02	139.33	152.38	157.75	121.59	157.19	213.6	91.77	154.29	92.65	128.54
i000211	heterozygous	heterozygous	heterozygous	heterozygous	heterozygous	heterozygous	no typing available	heterozygous	178.13	180.65	165.09	235.56	177.83	283.15	186.99	194.49	206.47	278.64	191.35	253.12	248.19	303.16	709.23	753.41	1379.53	173.58	218.34	230.88	231.62	152.87	193.65	313.89	264.33	325.5	181.69	707.71	418.09	204.71	474.07	322.93	227.31	319.55	252.26	197	296.71	139.46	341.71	150.79	199.77
i000212	heterozygous	heterozygous	heterozygous	heterozygous	heterozygous	heterozygous	no typing available	no typing available	167.04	1180.74	2836.44	965.53	99.24	217.14	185.31	294.24	195.43	249.88	3391.65	1850.64	336.61	422.89	147.38	335.67	187.79	141.77	149.93	132.74	186.28	153.8	151.54	200.9	2944.98	298.69	147.51	791.78	252.79	150.12	220.57	197.2	292.28	191.4	160.21	235.13	296.6	175.64	3270.4	169.58	192.16
i000213	heterozygous	heterozygous	heterozygous	heterozygous	homozygous	homozygous	no typing available	no typing available	82.62	152.39	118.57	131.55	68.76	124.38	86.05	79.2	81.67	129.38	78.59	148.64	312.73	253.38	95.12	94.12	105.9	87.07	97.74	96.8	112.44	72.05	88.4	122.27	123.57	178.58	84.04	237.98	137.43	97.34	143.29	97.7	112	123.76	173.76	97.12	145.06	85.4	175.04	93.98	122.79
i000214	heterozygous	heterozygous	homozygous	heterozygous	no typing available	heterozygous	no typing available	no typing available	288.94	304.23	270.47	302.11	191.24	336.03	341.95	324.22	311.56	476.18	271.03	412.31	786.78	584.32	381.78	357.06	511.97	303.37	453.77	336.27	413.88	251.76	324.05	382.03	495.91	701.82	374.23	606.18	457.64	337.39	393.24	314.82	436.72	425.53	475.09	281.7	433.07	364.24	512.84	390.8	403.77
i000215	homozygous	heterozygous	heterozygous	heterozygous	heterozygous	heterozygous	no typing available	no typing available	155.6	157.36	162.56	148.3	117.26	127.59	578.14	155.4	212	185.67	151.06	221.11	313.45	354.15	187.4	185.07	191.57	174.65	272.23	195.07	478.31	175.97	195.3	244.67	296.4	257.18	173.54	475.21	236.74	155.91	288.65	201.11	261.94	219.6	199.05	253	347.24	140.94	487.86	166.83	194.01
i000216	homozygous	heterozygous	no typing available	heterozygous	no typing available	no typing available	no typing available	no typing available	212.43	154.61	141.23	161.77	1165.16	380.03	788.75	321.68	367.74	452.59	7588.98	3036.11	1673.95	1741	962.57	879.92	299.34	9297.64	1125.91	601.97	332.57	1656.93	187.2	285.53	3604.93	1700.66	614.99	1146.85	921.04	524.01	477.92	198.3	313.82	983.5	1260.44	518.81	558.66	118.75	431.78	137.42	172.71
i000217	heterozygous	heterozygous	heterozygous	heterozygous	heterozygous	heterozygous	no typing available	no typing available	93.88	82.24	80.1	75.37	68.75	80.22	97.86	83.4	99.75	100.25	75.06	122.65	157.88	167.36	123.61	70.44	92.44	97.68	106.79	89.3	120.31	85.35	93.26	261.23	102.46	143.16	74.28	179.6	118.17	91.5	151.98	144.61	172.47	109	92.46	158.32	186.2	120.13	126.84	151.88	131.93
i000218	heterozygous	heterozygous	no typing available	heterozygous	heterozygous	heterozygous	no typing available	no typing available	199.82	183.41	205.53	191.1	170.69	211.97	1470.18	240.19	322.17	320.88	196.83	273.87	409.85	577.72	240.02	255.39	193.46	259.34	229.7	220.24	479.82	192.21	224.93	413.27	417.79	761.97	226.44	423.03	310.68	201.45	903.29	271.61	384.55	296.12	213.32	326.93	308.98	162.21	271.47	184.12	238.72
i000219	homozygous	heterozygous	no typing available	heterozygous	heterozygous	heterozygous	no typing available	no typing available	62.46	60.89	54.59	74.58	44.62	46.22	125.05	67.65	126.88	172.99	138.44	125.74	158.72	177.5	76.84	89.45	80.25	72.61	90.17	65.61	137.99	84.54	61.02	143.32	155.06	222.8	63.77	158.39	102.81	56.71	112.99	63.85	233.45	115.79	71.28	84.82	125.31	50.68	108.71	55.45	75.6
i000220	homozygous	heterozygous	homozygous	heterozygous	heterozygous	heterozygous	no typing available	no typing available	90.59	146.53	183.65	105.22	62.09	117.99	186.41	95.92	87.53	158.22	431.11	1626.03	314.12	254.62	93.63	98.72	109.26	98	367.43	165.39	345.68	239.09	96.21	507.74	1598.44	1471.43	114.72	371.52	769.75	99.77	1112.34	93.44	140.34	148.75	116.02	119.48	171.06	87.97	562.2	89.85	179.95
i000221	heterozygous	heterozygous	no typing available	heterozygous	heterozygous	heterozygous	no typing available	no typing available	3857.51	3399.08	3815.91	3054.93	1891.48	1924.51	3314.58	2998.41	2889.84	3089.35	2172.01	2396.16	2433.88	2703.3	3462.4	3971.1	2361.48	2028.07	3180.98	3249.56	2014.3	2664.6	3530.18	2691.8	2002.28	2982.44	3131.23	3797.78	3169.42	2492.84	2174.09	3512.82	3104.1	3308.48	2430	1903.86	2755.82	1698.89	2507.08	2134.24	2309.58
i000222	heterozygous	heterozygous	heterozygous	heterozygous	heterozygous	heterozygous	no typing available	no typing available	104.47	95.8	83.63	110.38	53.09	66.07	227.43	91.36	99.48	108.43	176.86	159.89	436.94	391.32	267.28	434.04	366.25	96.2	123.12	87.8	300.93	100.68	99.29	166.57	134.02	323.68	102.57	130.49	133.83	113.13	184.54	100.07	565.31	129.84	117.44	113.62	131.49	73.66	120.72	80.06	86.76
i000223	heterozygous	heterozygous	no typing available	heterozygous	homozygous	heterozygous	no typing available	no typing available	156.11	185.62	179.59	199.6	139.29	225.56	207.71	168.92	165.18	255.96	249.84	262.35	486.04	422.75	201.69	178.83	191.32	172.56	238.53	189.55	216.62	153.32	179.69	239.68	249.27	336.28	174.78	642.8	272.3	193.06	285.92	156.4	267.7	261.38	239.91	187.38	284.74	149.03	285.6	147.11	198.59
i000224	heterozygous	heterozygous	heterozygous	heterozygous	homozygous	homozygous	heterozygous	heterozygous	731.67	14338.1	13572.2	13877.4	1015.32	912.49	1291.92	1343.46	6452.03	6006.32	510.29	375.62	149.2	185.71	141.39	131.56	131.55	158.29	441.33	430.16	550.11	600.62	776.27	291.03	432.02	831.1	9008.58	8120.98	10808.5	151.81	914.19	360.37	6467.42	179.67	296.26	278.75	409.1	393.67	635.15	638.98	368.11
i000225	heterozygous	heterozygous	heterozygous	heterozygous	heterozygous	heterozygous	no typing available	no typing available	336.16	735.65	721.62	803.44	256.31	325.17	598.13	303.59	391.58	440.3	341.16	453.77	306.06	469.89	336.05	271.16	244.95	304.04	300.81	310.96	527.23	227.23	377.71	2683.97	507.61	430.52	237.77	323.98	719.02	239.91	427.92	283.19	483.63	1303.67	652.84	489.28	475.29	223.47	414.42	225.88	351.43
i000226	heterozygous	heterozygous	heterozygous	homozygous	homozygous	heterozygous	no typing available	no typing available	260.73	45.08	51.17	63.15	42.68	61.35	206.1	53.06	63.3	73.3	63.89	95.61	68.87	109.12	69.06	71.28	71.16	58.19	85.03	55.15	64.37	74.61	76.27	116.66	81.94	89.64	46.14	86	76.6	50.46	111.32	84.82	127.53	100.46	63.32	80.38	125.82	58.83	94.16	63.43	76.98
i000227	heterozygous	heterozygous	heterozygous	heterozygous	heterozygous	heterozygous	no typing available	no typing available	170	13871.4	11643.4	12571	115.34	151.37	199.78	411.53	647.32	697.12	148.83	220.1	539.32	621.08	230.99	176.4	227.54	168.74	327.86	270.55	2508.95	196.35	246.57	300.82	303.03	353.3	7847.1	7879.61	10963.8	141.36	725.6	199.14	567.91	228.36	157.81	258.94	318.82	134.97	223.56	153.09	204.53
i000228	heterozygous	homozygous	homozygous	heterozygous	heterozygous	heterozygous	no typing available	no typing available	28.86	30.95	28.46	37.67	22.36	27.11	48.78	32.01	34.95	40.62	38.22	52.17	104.6	105.11	45.01	49.1	38.49	36.6	40.85	35.07	194.34	44.27	70.84	69.1	53.92	49.52	24.9	57.66	45.7	25.8	63.42	33.75	47.43	60.31	34.72	41.69	86.92	35.8	55.24	37.2	60.88
i000229	heterozygous	heterozygous	heterozygous	heterozygous	homozygous	heterozygous	no typing available	no typing available	280.43	197.98	377.94	231.26	194.05	277.7	428.2	384.92	546.4	405.14	260.89	342.55	329.38	508.26	293.07	188.29	206.52	315.39	276.64	250.34	484.75	179.89	255.93	450.74	472.88	552.26	207.42	763.77	318.76	214.53	4101.69	226.57	306.51	372.41	230.62	459.26	440.51	183.75	308.79	220.19	287.72
i000230	heterozygous	heterozygous	heterozygous	heterozygous	heterozygous	heterozygous	no typing available	no typing available	205.04	130.12	186.4	129.03	140.15	198.46	290.63	247.89	300.85	306.07	117.24	202.89	529.17	466.54	275.96	256.02	520.71	765.01	205.34	157.51	276.88	162.45	205.95	316.16	190.1	247.28	351.23	327.25	178.78	328.27	303.5	187.1	644.69	221.83	418.6	262.97	275.1	142.68	193.71	152.92	191.96
i000231	heterozygous	heterozygous	homozygous	heterozygous	no typing available	heterozygous	no typing available	no typing available	169.47	183.02	168.39	141.78	119.44	126.45	153.77	143.22	183.76	178.15	130.44	187.39	547.46	602.92	172.28	153.07	172.6	157.91	212.36	167.58	363.47	157	195.73	669.58	184.57	276.92	130.13	465.97	177.77	166.84	226.61	248.19	289.32	174.51	172.96	267.31	298.39	140.33	223.85	159.56	186.3
i000232	heterozygous	heterozygous	heterozygous	heterozygous	heterozygous	heterozygous	no typing available	no typing available	113.71	146.8	85.79	229	209.72	79.29	182.57	72.56	140.88	210.53	106.52	265.86	434.57	488.25	281.42	235.74	222.93	235.48	331.91	169.71	111.34	235.74	406.63	405.41	205.8	187.46	105.95	257.84	349.25	157.83	977.6	216.78	501.75	327.19	272.44	218.66	289.44	115.23	223.48	164.69	165.69
i000233	heterozygous	heterozygous	heterozygous	heterozygous	heterozygous	heterozygous	no typing available	no typing available	377.64	189.93	178.19	249.97	283.54	371.6	340.67	339.85	420.9	421.53	338.3	470.86	506.64	583.05	418.96	330.21	347.03	645.73	526.83	393.56	523.07	338.34	479.62	522.67	355.18	528	218.44	855.73	437.69	323.28	563.56	639.96	300.46	439.16	278.28	618.19	522.65	184.46	380.21	227.68	387.61
i000234	heterozygous	heterozygous	no typing available	heterozygous	heterozygous	heterozygous	no typing available	no typing available	265.48	220.88	164.73	183.29	202.27	350.22	492.84	255.92	214.48	319.66	516.94	511.05	818.76	618.25	279.56	240.06	338.13	337.74	393.26	306.34	773.14	338.81	273.9	677.15	651.51	645.03	274.5	487.03	381.35	310.72	11536.8	305.14	402.86	353.58	267.32	275	459.37	374.05	571.84	346.12	489.49
i000235	heterozygous	heterozygous	heterozygous	heterozygous	homozygous	heterozygous	no typing available	no typing available	254.64	173.62	242.41	180.5	136.51	141.98	243.56	214.7	258.29	253.55	347.23	400.73	186.51	265.18	222.32	200.81	185.16	208.47	297.3	354.96	308.76	407.94	200.17	371.78	629.03	582.38	373.96	328.06	460	168.65	313.18	143.81	168.67	283.98	134.79	212.9	277.75	103.22	1199.4	125.18	162.7
i000236	homozygous	heterozygous	heterozygous	heterozygous	heterozygous	heterozygous	no typing available	no typing available	81.35	729.54	466.01	160.58	55.17	115.13	82.96	410.39	362.71	118.16	196.17	354.83	80.57	100.99	73.25	68.36	73.56	97.93	86.73	78.93	265.7	118.44	71.46	458.93	461.25	438.82	61.53	104.25	107.62	109.55	713.23	80.76	136.69	159.23	114.9	125.72	253.17	63.03	175.38	85.94	81.9
i000237	homozygous	heterozygous	no typing available	heterozygous	no typing available	no typing available	no typing available	no typing available	73.76	79.69	63.66	101.7	45.08	81.21	127.34	87.44	90.63	105.46	78.5	126.7	190.44	194.01	97.91	99.81	87.38	78.79	109.99	77.27	103.05	102.21	94.23	169.58	119.29	142.67	62.42	100.57	131.81	66.34	165	83.17	129.44	140.19	103.42	127.32	177.27	62.6	105.67	71.93	94.62
i000238	heterozygous	heterozygous	heterozygous	heterozygous	heterozygous	heterozygous	no typing available	no typing available	137.51	83	74.11	100.92	88.24	119.89	144.42	102.16	100.97	125.62	203.56	229.12	145.18	152.92	152.29	116.3	103.8	109.28	115.92	139.77	194.42	144.44	139.1	444.8	230.72	186.36	110.93	258.33	143.48	99.25	183.17	132.22	272.22	170.14	319.12	185.55	254.86	95.54	140.91	143.5	138.5
i000239	heterozygous	heterozygous	homozygous	heterozygous	heterozygous	heterozygous	no typing available	no typing available	92.98	1482.02	1297.96	561.78	70.38	98.11	137.47	561.89	628.07	2571.43	54.22	109.34	155.03	208.83	104.48	87.19	78.09	88.96	103.39	98.06	145.38	87.81	121.64	151.27	111.03	131.52	103.23	122.55	119.79	78.12	148.46	94.72	97.78	128.96	90.6	152.69	149.77	85.65	164.77	84.1	97.63
i000240	homozygous	heterozygous	homozygous	heterozygous	no typing available	heterozygous	no typing available	no typing available	264.84	242.21	184.16	515.68	107.67	192.18	345.62	142.89	404.15	832.44	405	1136.26	524.16	1071.89	847.32	725.11	649.19	893.67	1130.7	519.25	306.57	744.07	1218.77	1826.41	808.36	525.86	180.61	415.72	823.45	422.73	3074.93	711.38	1703.16	877.02	830.75	991.98	915.31	340.39	730.22	462.91	410.72
i000241	heterozygous	heterozygous	heterozygous	heterozygous	heterozygous	heterozygous	no typing available	no typing available	76.92	89.86	74.98	74.2	55.74	96.17	131.26	91.77	87.25	117.66	79.38	103.78	412.24	300.41	79.97	95.11	87.5	77.09	108.22	80.78	201.75	62.9	81.66	142.03	196.87	165.15	71.27	92.74	92.32	77.49	166.6	69.04	308.12	116.41	109.37	94.39	145.61	62.4	584.59	68.32	69.22
i000242	heterozygous	heterozygous	heterozygous	heterozygous	homozygous	heterozygous	heterozygous	heterozygous	281.82	8250.38	5726.62	6968.9	3861.31	864.39	2642.96	272.18	311.42	393.81	878.96	904.28	980.99	1175.01	593.87	576.54	1701.85	1525.77	1242.79	2553.87	3122.46	2593.58	544.47	890.08	3401.97	4165.32	2987.57	2441.07	3697.94	2952.09	402.43	14632.1	293.95	2841.08	5436.55	430.79	423.19	939.34	614.61	911.58	677.85
i000243	heterozygous	heterozygous	heterozygous	heterozygous	heterozygous	heterozygous	no typing available	no typing available	119.74	221.74	148.17	167.56	398.98	139.08	237.32	40.75	35.15	63.77	105.17	97.91	172.61	139.23	62.54	49.81	86.65	207.18	73.08	62.31	99.09	88.3	114.87	110.27	121.94	117.67	73.23	68.1	92.57	158.65	105.33	129.26	240.25	177.6	179.54	66.67	177.5	219.15	173.15	145.82	197.14
i000244	heterozygous	heterozygous	homozygous	heterozygous	homozygous	heterozygous	no typing available	no typing available	123.01	104.76	73.68	127.46	92.12	107.61	130.06	111.75	141.54	153	76.48	143.33	121.82	143.96	157.01	93.61	131.68	101.36	180.99	131.43	170.3	101.04	140.19	185.73	189.69	245.18	103.56	198.55	143.6	101.65	202.59	125.57	125.75	165.59	109.43	160.08	227.72	90.32	137.55	107.68	115.57
i000245	heterozygous	heterozygous	heterozygous	heterozygous	heterozygous	heterozygous	no typing available	no typing available	187.86	111.5	113.32	170.96	1119.9	13201.8	16783.3	23733	23010.7	23183.5	24006.5	21896.7	268.06	537.24	1522.06	964.15	2255.2	24090	380.1	590.5	4337.92	13028.7	215.42	13666.7	21204.4	3701.25	747.38	927.3	406.81	344.56	316.19	127.32	259.37	22166.4	23409.9	228.45	601.89	207.86	219.94	364.51	150.75
i000246	heterozygous	heterozygous	heterozygous	heterozygous	heterozygous	heterozygous	no typing available	no typing available	157.76	7383.86	7161.97	6909.17	36.16	47.14	76.22	1824.71	1872.14	1245.9	637.9	64.56	91.76	121.26	56.91	46.59	47.73	1567.79	57.86	65.52	94.89	43.15	67.82	85.5	71.3	86.01	182.04	223.43	207.5	50.01	183.63	6905.13	617.41	81.35	46.98	132.74	160.13	110.73	112.99	100.04	152.89
i000247	heterozygous	heterozygous	heterozygous	heterozygous	homozygous	heterozygous	no typing available	heterozygous	103.12	156.02	116.13	229.27	967.74	72	851.44	167.42	112.91	188.15	103.12	238.71	517.96	1373.08	464.5	165.79	164.86	200.31	295.23	145.32	288.2	227.73	310.99	381.94	250.32	12100.8	88.45	192.78	238	118.24	912.49	303.98	1590.2	248.33	390.51	554.43	220.32	92.46	247.98	150.9	150.38
i000248	heterozygous	homozygous	homozygous	homozygous	homozygous	homozygous	no typing available	no typing available	5517.91	3109.73	4713.01	2500.18	74.02	108.76	216.57	151.99	186.35	211.33	119.7	155.63	178.64	236.37	126.06	96.15	99.01	122.04	154.26	134.29	188.56	89.36	136.95	255.55	293.41	374.34	223.48	227.16	2603.84	93.15	198.27	98.83	1558.31	151.01	99.79	165.44	229.78	92.97	409.53	98.6	123.17
i000249	homozygous	heterozygous	heterozygous	homozygous	homozygous	heterozygous	no typing available	no typing available	273.89	202.96	195.03	324.41	193.12	328	330.85	894.86	1202.97	1953.29	201.15	292.9	510.94	716.62	327.62	299.78	239.76	292.71	322.71	261.09	328.6	224.52	286.45	439.67	350.87	681.62	222.14	743.12	323.16	263.04	419.56	1078.59	598.68	765.93	714.13	448.46	506.74	450.01	515.16	483.52	375.85
i000250	heterozygous	heterozygous	heterozygous	heterozygous	heterozygous	heterozygous	no typing available	no typing available	197.01	132.12	140.95	151.35	105.33	138.4	197.43	166.68	190.29	237.88	183.65	219.67	2200.41	723.33	225.04	133.56	175.44	155.84	172.38	170.53	234.42	165.63	207.94	353.73	229.75	232.19	146.94	538.86	251.75	139.86	441.01	152.29	160.86	205.84	128.45	233.43	335.85	106.02	207.02	155.35	171.91
i000251	heterozygous	heterozygous	heterozygous	heterozygous	homozygous	homozygous	no typing available	no typing available	167.69	161.02	145.91	216.07	108.41	130.81	192.6	160.89	239.58	324.37	190.52	338.77	290.37	433.57	305.86	283.48	933.62	267.31	525.55	267.26	187.84	266.69	306.11	529.84	254.8	287.21	138.28	267.04	294.63	175.33	636.11	235.64	395.38	367.99	309.83	271.6	389.99	166.43	289.09	196.46	205.77
i000252	heterozygous	heterozygous	heterozygous	heterozygous	homozygous	heterozygous	no typing available	no typing available	96.53	82.45	94.04	93	61.64	81.52	117.12	97.91	125.65	132.32	75.12	134.87	85.11	115.1	108.94	63.97	128	87.3	170.86	100.38	153.26	69	93.81	158.39	140.03	158.15	67.75	109.07	128.43	72.86	331.57	73.81	114.3	125.62	62.22	155.55	213.18	56.92	131.27	66.07	89.16
i000253	heterozygous	homozygous	heterozygous	heterozygous	heterozygous	homozygous	no typing available	no typing available	93.85	164.7	178.06	123.55	57.55	69.07	375.04	1309.69	2208.64	1286.75	73.86	110.23	635.02	294.03	97.83	76.87	73.07	303.21	91.68	87.48	119.93	75.79	102.97	160.58	105.1	108.67	66.58	120.02	114.61	91.15	216.1	210.64	3322.86	436.4	305.72	121.14	183.47	88.36	113.85	95.79	175.16
i000254	heterozygous	heterozygous	heterozygous	homozygous	homozygous	homozygous	no typing available	no typing available	375.79	644.4	510.73	535.96	176.44	259.45	422.26	426.99	348.83	370.98	445.21	359.39	677.85	571.1	233.99	218.06	277.36	223.73	280.07	214.1	757.9	252.68	250.5	381.65	472.25	547.47	198.66	340.62	296	233.92	638.79	764.39	591.35	507.75	628.37	283.12	369.06	263.92	709.96	239.53	237.36
i000255	heterozygous	heterozygous	heterozygous	heterozygous	heterozygous	heterozygous	no typing available	no typing available	82.26	128.36	127.5	143.4	63.89	54.49	156.48	87.91	106.32	98.14	80.49	118.57	101.88	136.31	98.17	108.26	108.06	95.79	113.71	73.04	96.65	102.61	82.25	208.46	102.51	132	64.44	113.44	151.97	75.36	296.54	141.32	138.73	138.56	92.51	109.72	174.44	78.98	206.94	79.85	139.28
i000256	heterozygous	heterozygous	heterozygous	heterozygous	heterozygous	heterozygous	no typing available	no typing available	136.52	122.54	133.19	148.15	114.64	128.06	284.84	340.8	287.58	300.94	679.91	423.34	355.34	433.2	164.42	128.36	195.62	192.2	179.86	268.92	219.55	115.4	222.38	265.83	345.5	201.5	101.7	205.91	144.48	152.48	255.76	173.89	190.04	5902.2	3852.34	196.37	233.53	1345.88	2322.76	3618.77	1619.61
i000257	heterozygous	heterozygous	heterozygous	heterozygous	heterozygous	heterozygous	no typing available	no typing available	41.32	28.02	30.54	35.4	29.02	47.38	37.45	39.04	43.63	51.55	30.46	45.9	59.56	67.77	66.91	41.13	38.18	31.63	52.96	46.26	48.36	27.1	46.04	91.69	52.69	69.14	31.76	44.24	45.43	48.24	54	30.76	38.58	70.54	36.49	46.08	109.24	24.34	47.04	27.97	37.07
i000258	homozygous	homozygous	homozygous	heterozygous	homozygous	heterozygous	no typing available	no typing available	91.4	63.09	66.13	94.88	273.41	113.17	236.22	292.68	331.68	351.58	7215.16	143.6	110.82	176.17	798.49	850.74	1885.2	115.71	106.25	185.24	187.11	164.97	144.42	186.47	150.93	177.14	106.26	165.58	121.91	106.18	148.45	92.32	2047.2	2719.8	3483.54	204.68	312.98	3174.13	3900.72	773.26	765.37
i000259	heterozygous	heterozygous	no typing available	heterozygous	heterozygous	heterozygous	no typing available	no typing available	65.6	475.53	455.58	527.17	43.14	56.6	136.64	66.99	89.33	124.25	77.47	133.82	288.65	325.33	142.53	147.58	138.74	111.14	142.76	85.82	83.58	109.73	147.85	294.78	160.33	108.14	68.83	120.17	130.18	83.84	293.31	103.01	212.01	147.54	130.84	129.09	217.9	77.17	139.79	91.48	88.42
i000260	heterozygous	heterozygous	no typing available	no typing available	no typing available	no typing available	no typing available	no typing available	81.24	74.47	72.58	69.16	57.81	64.74	101.05	66.73	84.46	83.99	48.07	89.05	191.32	216.84	87.49	62.28	68.54	65.33	90.66	95.27	96.54	59.9	87.38	104.63	76.11	104.5	57.51	100.17	88.5	72.41	222.32	110.34	114.68	103.76	86.76	137.94	176.72	58.52	97.21	86.61	78.46
i000261	heterozygous	heterozygous	heterozygous	heterozygous	no typing available	heterozygous	no typing available	no typing available	7921.4	59.86	60.58	69.46	136.18	218.13	310.61	62.48	84.54	84.21	264.23	692.98	1051.54	1160.13	97.8	129.44	119.68	133.3	93.69	250.26	232.78	307.46	4277.06	1450.66	256.74	216.6	215.89	281.69	195.1	92.88	1036.05	74.71	559.22	99.16	59.91	211.96	278.05	50.31	93.23	61.48	65.06
i000262	heterozygous	heterozygous	heterozygous	homozygous	homozygous	homozygous	no typing available	no typing available	210.26	152.96	143.64	172.16	156.85	224.55	389.5	202.82	280.3	280.72	2717.29	2295.78	232.93	319.48	248.56	191.52	199.58	225.91	431.13	2691.72	542.5	4394.88	264.24	351.98	2376.64	2183.84	1226.01	2800.63	2792.32	188.25	333.75	208.92	188.98	294.41	167.63	327.29	411.75	142.65	294.92	175.12	212.02
i000263	heterozygous	heterozygous	no typing available	heterozygous	heterozygous	heterozygous	no typing available	no typing available	106.82	142.84	119.32	192.33	78.63	101.24	240.45	119.64	145.66	185.86	119.89	171.8	625.86	560.99	140.23	164.88	114.32	124.29	164.42	120.6	174.61	133.28	133.6	199.84	149.04	1351.48	112.11	366.3	253.87	99.94	207.79	123.82	289.94	160.07	151.52	137.77	168.38	110.52	172.79	105.61	126
i000264	heterozygous	heterozygous	heterozygous	heterozygous	heterozygous	heterozygous	no typing available	no typing available	95.69	91.73	99.85	115.03	71.08	81.98	104.62	90.89	154.67	167.6	89.74	122.42	120.1	183.59	116.36	77.76	87.92	129.17	99.95	102.66	146.4	71.75	106.76	182.92	135.33	120.73	67.96	108.54	146.96	79.72	155.38	79.8	110.51	142.26	70.58	181.56	234.22	59.06	103.28	87.98	96.2
i000265	homozygous	heterozygous	no typing available	heterozygous	no typing available	no typing available	no typing available	no typing available	797.57	471.01	451.41	654.61	562.2	1584.94	2586.7	862.88	940.52	877.81	1065.47	702.36	1328.1	1328.12	852.87	622.72	701.38	699.16	1177.57	879.4	803.48	492.59	842.99	777.88	2623.41	1785.96	748.82	1522.72	814.24	536.07	729.01	689.22	745.48	2407.66	2536.5	731.87	849.22	2276.11	3753.74	1437.48	3700.59
i000266	heterozygous	heterozygous	heterozygous	homozygous	homozygous	homozygous	heterozygous	heterozygous	320.61	230.97	179.44	247.83	193.89	255.79	530.67	220.71	318.77	294.02	513.57	352.63	215.15	300.69	285.6	1209.47	185.49	207.55	232.24	241.68	319.83	193.59	353.68	360.3	408.45	349.38	215.8	674.47	352.34	227.03	379.15	206.91	1334.68	4196.45	1941.54	308.58	439.93	163.63	1420.45	232.68	223.72
i000267	homozygous	heterozygous	heterozygous	heterozygous	heterozygous	heterozygous	no typing available	no typing available	264.49	42.14	41.64	59.03	50.89	68.07	71.71	101.58	121.76	129.29	49.06	82.72	96.05	416.9	141.03	122.5	62.55	79.21	67.78	81.54	129.73	53.3	167.39	114.99	102.77	109.85	56.5	75.64	74.63	56.79	100.17	85.9	296.86	103.16	67.18	110.89	129.34	46.5	73.48	62.04	63.19
i000268	heterozygous	heterozygous	no typing available	heterozygous	homozygous	homozygous	no typing available	no typing available	381.72	267.19	324.68	271.21	506.19	398.63	844.89	1166.47	494.29	468.87	6367.02	519.56	783.09	977.67	522.66	420.06	593.16	4070.7	491.17	371.6	700.58	326.47	409.36	786.5	592.52	596.68	285.02	673.89	435.4	599.51	1274.06	360.88	661.68	523.04	461.15	582.98	598.17	229.64	452.98	279.88	350.79
i000269	heterozygous	heterozygous	heterozygous	homozygous	homozygous	homozygous	no typing available	no typing available	38.38	53.74	41.94	105.23	29.75	35.53	136.28	64	66.6	66.94	43.81	137.07	56.44	76.63	76.96	100.01	113.55	45.01	118.17	83.09	54.34	91.67	54.93	181.04	64.6	109.09	45.73	102.14	90.57	40.57	162.36	79.69	125.22	141.38	64.41	58.76	151.1	50.63	92.5	115.11	66.17
i000270	heterozygous	heterozygous	heterozygous	heterozygous	heterozygous	heterozygous	heterozygous	heterozygous	21297.9	161.02	159.62	132.2	156.59	129.55	700.88	8455.22	8492.6	212.96	315.68	2397.73	4504.05	4623.34	238.6	283.58	278.49	182.63	834.24	4646.68	1973.28	2693.13	15349.6	2253.65	431.21	393.3	2002.7	2325.78	2484.92	181.85	3790.7	403.41	23219.3	239.37	223.55	3754.79	5709.91	152.53	273.16	492.2	193.55
i000271	heterozygous	heterozygous	heterozygous	heterozygous	heterozygous	heterozygous	no typing available	no typing available	70.25	37.96	32.74	38.36	30.92	59.63	55.89	46.42	44.2	57.1	70.54	72.5	76.21	98.26	45.78	45.71	50.62	47.84	60.19	60.21	90.8	46.39	44.96	136.03	87.58	83.96	44.92	49.1	54.47	57	182.24	38.2	97.96	86.04	44.93	59.28	139.14	33.8	71.5	36.89	58.92
i000272	heterozygous	heterozygous	heterozygous	heterozygous	heterozygous	heterozygous	no typing available	no typing available	143.3	194.29	214.01	177.08	128.21	126.59	201.84	177.23	225.94	305.49	136.06	203.96	362.59	375.83	172.33	128.64	141.72	171.08	189.38	175.37	250.66	123.7	176.75	277.41	208.52	292.66	118.93	224.01	199.4	140.48	239.56	306.03	192.33	262.82	260.22	276.15	335.75	146.26	195.83	194.85	184.03
i000273	heterozygous	heterozygous	heterozygous	heterozygous	heterozygous	heterozygous	no typing available	no typing available	61.01	211.21	320.3	255.99	39.61	59.99	122.53	113.76	139.24	172.94	79.39	122.47	740.96	626.83	132.59	139.49	107.85	123.04	132.55	80.48	101.34	89.15	106.37	162.79	134.86	154.2	55.81	131.2	158.11	76.53	329.5	104.81	173.6	113.13	118.86	111.34	139.61	109.1	136.5	85.78	89.36
i000274	homozygous	heterozygous	heterozygous	heterozygous	heterozygous	heterozygous	no typing available	no typing available	49.2	52.73	41.28	46.7	36.26	72.07	75.29	62.57	56.79	70.26	56.1	63.76	174.22	124.65	51.85	45.84	52.41	61.01	76.62	63.75	85.85	45.17	53.73	90.18	74.34	82.9	45.99	54.91	59.14	65.39	114.11	75.51	115.43	98.05	86.24	66.92	144.06	78.68	84.71	45.76	50.24
i000275	homozygous	heterozygous	heterozygous	homozygous	homozygous	heterozygous	no typing available	heterozygous	12157.8	26288.4	27682.1	27036.7	233.21	27045.8	30663	32625.3	31371.7	29814.2	29593.1	30401.2	28097.1	28346.7	27380.9	26208.9	24336.8	29627.6	29080.4	28894.6	30305.2	28218.3	23465	30564	30431.5	31895.7	32350.5	30834.6	26090.9	33421.9	8587.23	315.35	9790.73	31687.8	29885.2	9466.63	7952.13	30217.7	30875.4	7255.96	7809.98
i000276	heterozygous	heterozygous	heterozygous	heterozygous	heterozygous	heterozygous	no typing available	no typing available	104.58	130.39	113.45	139.26	78.54	112.61	272.26	115.89	141.95	159.84	165.05	162.67	498.88	465.67	167.99	173.86	157.09	134.75	178.14	250.69	131.63	198.02	137.14	219.98	147.85	162.77	142.4	307.51	308.82	113.39	748.88	142.29	368.95	181.35	151.87	158.64	223.18	104.38	170.94	113.48	124.96
i000277	homozygous	heterozygous	heterozygous	heterozygous	heterozygous	heterozygous	no typing available	no typing available	42.21	51.09	38.3	41.65	30.86	55.78	62.49	65.2	55.66	77.63	54.86	59.46	183.64	138.97	60.74	56.1	78.2	60	57.53	55.6	80.24	39.37	44.66	101.13	81.79	70.88	41.92	58.73	54.62	59.02	178.79	51.2	86.65	78.92	57.18	65.26	152.58	49.55	77.51	48.91	43.63
i000278	heterozygous	heterozygous	no typing available	heterozygous	homozygous	homozygous	no typing available	no typing available	203.15	103.11	104.01	143.71	192.53	162.13	416.82	157.62	193.18	195.02	326.46	207.94	418.46	483.28	199.67	154.11	293.94	175.02	398.18	204.18	383.19	173.45	194.26	269.51	543.05	505.41	134.47	252.52	190.49	146.7	272.4	182.96	535.89	195.71	134.44	267.97	276.98	175.59	195.26	128.66	161.89
i000279	heterozygous	heterozygous	heterozygous	heterozygous	homozygous	heterozygous	no typing available	no typing available	213.34	99.04	106.32	150.79	103.64	171.86	293.22	392.21	385.24	330.41	170.95	179.61	161.17	432.68	212.88	361.84	176.38	600.42	225.8	159.47	340.86	120.92	204.93	371.7	330.26	768.61	152.89	321.68	208.81	117.47	476.38	1756.79	215.18	1444.9	3119.62	230.77	296	78.03	3949.58	108.75	178.74
i000280	heterozygous	heterozygous	heterozygous	heterozygous	heterozygous	heterozygous	no typing available	no typing available	549.94	756.55	500.04	700.32	388.43	662.49	651.36	455.17	534.52	717.99	833.57	771.08	8852.45	6760.1	610.02	593.22	464.1	472.68	624.13	614.41	604.95	390.89	481.5	2941.44	876.53	1178.6	367.57	1900.44	866.07	534.95	538.32	483.66	462.43	2071.5	881.35	491.45	893.66	390.75	1967.12	541.37	773.05
i000281	heterozygous	heterozygous	heterozygous	heterozygous	heterozygous	heterozygous	no typing available	no typing available	84.28	50.9	52.5	66.82	55.92	68.46	132.06	78.77	107.91	102.67	101.66	98.05	71.64	99.84	82.64	64.65	60.76	91.93	78.57	81.52	121.56	56.35	72.17	133.33	106.17	121.79	60.96	83.88	89.85	65.29	117.73	69.13	974.91	7063.45	7559.29	100.3	141.32	62.85	232.48	97.85	90.77
i000282	heterozygous	heterozygous	homozygous	heterozygous	homozygous	homozygous	no typing available	no typing available	168.06	1726.83	1687.42	1684.05	185.72	197.95	302.8	319.97	279.02	287.28	456.38	232.64	213.03	284.55	275.97	225.41	301.63	266.61	326.41	216.44	307.01	168.24	290.65	352.09	352.43	729.56	155.14	218.82	637.8	154.68	418.91	174.24	217.18	285.24	179.34	293.9	287.87	143.97	257.93	162.64	204.52
i000283	heterozygous	heterozygous	heterozygous	heterozygous	heterozygous	heterozygous	no typing available	no typing available	26072.7	107.3	116.99	66.52	2223.28	1415.61	1952.29	22030.6	22344.4	1717.8	53.37	74.84	1695.04	1940.17	73.36	75.17	65.79	84.02	74.5	70.49	87.64	59.87	22388.8	137.15	78.06	101.71	61.18	131.99	100.66	89.49	1032.59	100.06	142.86	99.35	98.24	94.28	163.37	74.88	99.02	72.57	108.24
i000284	heterozygous	heterozygous	homozygous	heterozygous	heterozygous	heterozygous	no typing available	no typing available	43.52	34.1	34.94	66.54	32.06	34.28	148.91	44.22	45.14	93.07	41.16	57.96	45.76	58.19	42.59	51.09	42.36	39.57	47.9	39.61	43.44	59.99	41.4	110.04	51.7	94.52	30.32	46.85	52.42	33.53	62.22	36.71	45.94	59.92	40.52	52.67	58.81	33.96	47.85	39.34	54.11
i000285	heterozygous	heterozygous	homozygous	heterozygous	heterozygous	heterozygous	no typing available	no typing available	382.24	176.6	150.04	210.58	279.33	367.91	310.75	316.6	337.02	253.56	443.52	591.31	536.66	597.22	391.28	407.35	461.28	464.22	763.76	433.22	527.54	469.47	506.71	539.17	332.18	311.14	193.93	443.2	243.29	329.34	602.28	454.27	307.23	409.36	218.57	710.44	547.54	129.25	546.46	181.3	385.19
i000286	homozygous	heterozygous	heterozygous	heterozygous	heterozygous	heterozygous	no typing available	no typing available	87.31	129.31	84.61	86.06	44.68	150.15	140.62	105.79	119.08	153.04	278.61	149.93	544.35	389.83	106.5	92.35	102.8	147.63	148.31	98.62	223.74	105.69	106.54	230.46	158.97	204.65	88.42	89.74	121.84	119.56	284.48	127.48	176.57	129.3	142.93	138.93	215.47	103.93	201.6	103.4	133.44
i000287	heterozygous	heterozygous	heterozygous	heterozygous	heterozygous	heterozygous	no typing available	no typing available	43.85	41.77	38.66	45.98	32.87	64.14	657.14	61.43	49.77	69.66	73.93	75.45	77.06	78.09	45.71	47.62	46.44	49.49	55.12	56.75	90.52	63.66	47.81	149.25	80.07	101.92	54.04	89.71	79.15	53.7	241.2	40.76	47.84	71.48	45.85	60.5	91.25	35.29	105.68	36.84	48.28
i000288	heterozygous	heterozygous	homozygous	heterozygous	heterozygous	heterozygous	no typing available	no typing available	41.61	98.18	44.3	86.26	30.06	32.12	48.67	43.85	52.57	52.25	45.91	64.83	48.89	77.9	48.86	88.51	51.91	43.7	56.3	41.13	46.58	53.99	41.96	99.45	50.7	72.43	32.33	61.79	58.39	41	161.77	65.8	41.21	80.41	56.14	50.85	117.7	29.58	99.72	35.05	50.22
i000289	heterozygous	heterozygous	heterozygous	heterozygous	heterozygous	heterozygous	homozygous	heterozygous	49.39	40.01	44.6	60.77	43.39	84	324.55	123.34	212.67	252.56	50.54	125.33	199.07	323.64	80.02	175.62	84.84	94.98	114.22	74.98	115.42	45.73	52.79	371.82	155.34	504.73	52.98	106.3	70.46	84.24	99.9	103.36	57.61	126.05	108.32	66.33	161	55.79	130.03	53.49	67.14
i000290	homozygous	heterozygous	heterozygous	heterozygous	heterozygous	heterozygous	no typing available	no typing available	1248.82	58.92	49.97	69.21	88.1	138.44	231.66	157.06	192.26	115.98	74.1	202.21	1237.67	1178.03	1489.85	2579.64	2498.44	138.01	466.29	241.27	144.81	107.9	345.4	592.49	123.81	154.15	67.2	95.27	92.15	143.04	201.93	100.43	1883.4	271.72	144.02	221.34	158.74	53.54	86.07	69.19	77.63
i000291	heterozygous	heterozygous	heterozygous	homozygous	homozygous	homozygous	no typing available	no typing available	259.43	97.04	104.22	124.39	135.07	516.7	291.55	186.45	371.28	242.76	2858.56	2394.5	267	364.71	157.48	122.76	134.77	150.13	161.76	152.36	2339.03	1345.92	199.58	1015.11	4941.83	404.81	97.6	197.36	171.16	124.18	341.24	140.19	138.03	337.18	290.37	196.96	250.76	117.21	158.6	116.58	138.03
i000292	heterozygous	heterozygous	heterozygous	heterozygous	heterozygous	heterozygous	no typing available	no typing available	144.94	62.96	67.44	85.96	76.86	93.41	141.52	107.06	146.85	161.6	113.54	179.13	101.33	133.38	122.81	79.82	139.55	1779.06	182.55	126.04	214.84	79.06	121.59	173.47	217.83	322.54	101.66	123.43	194.05	82.8	305.18	130.12	94.16	159.67	134.39	154.59	128.1	67.96	110.9	92.86	90.76
i000293	heterozygous	heterozygous	heterozygous	heterozygous	heterozygous	heterozygous	no typing available	no typing available	221.73	108.01	114.04	122.26	114.06	349.02	165.87	164.19	190.36	230.1	181.15	297.04	204.34	284.2	149.24	142.9	125.65	162.8	169.79	154.32	392.04	473.57	202.13	329.22	1170.9	282.27	119.23	200.29	166.45	120.78	232.61	198.23	371.9	325.33	183.39	231.18	291.33	245.23	290.35	215.33	209.63
i000294	heterozygous	heterozygous	heterozygous	heterozygous	heterozygous	heterozygous	no typing available	no typing available	188.79	152.02	151.19	362.27	143.73	108.14	520.41	167.38	351.26	234.14	48.68	250.5	339.43	335.7	831.3	813.77	384.17	405.83	149.37	617.96	187.8	112.19	595.26	531.42	348.54	272.65	110.99	268.94	152.58	200.13	592.16	362.85	116.59	526.31	368.17	208.2	423.12	260.06	703.74	275.24	746
i000295	heterozygous	heterozygous	heterozygous	heterozygous	heterozygous	heterozygous	no typing available	no typing available	417.57	239.53	285.73	227.55	182.04	251.9	324.26	328.02	450.1	384.48	201.3	261.42	188.37	265.56	427.74	376.7	437.69	160.02	1087.11	560.46	345.56	231.56	518.1	292.98	904.34	1490.9	659.53	324.52	322.35	235.02	148.69	276.52	579.88	294.27	160.54	189.35	380.19	264.88	185.08	282.88	245.48
i000296	heterozygous	heterozygous	heterozygous	heterozygous	homozygous	heterozygous	no typing available	no typing available	204.15	143.38	145.66	130.19	572.16	216.86	296.21	397.82	394.34	358.84	1992.86	1173.7	476.88	559.96	2822.46	2478.25	703.21	496.8	316.24	214.47	648.42	930.99	258.45	338.92	1039.32	349.61	498.4	973.79	376.03	203.78	308.47	260.42	701.78	245.6	205.47	492.6	403.06	349.9	1633.63	400.35	1391.45
i000297	heterozygous	heterozygous	heterozygous	heterozygous	heterozygous	heterozygous	no typing available	no typing available	646.63	298.41	336.63	294.72	343.86	466.25	632.25	387.23	485.66	395.89	378.31	616.66	737	797.04	497.24	423.44	494	473.34	929.7	555.7	564.3	425.53	590.8	564.77	557.76	872.99	333.23	977.74	402.95	394.82	659.55	534.8	496.95	450.77	387.14	764.57	569.73	279.57	497.83	325.5	455.38
i000298	heterozygous	heterozygous	heterozygous	homozygous	homozygous	homozygous	no typing available	no typing available	104.11	136.25	133.11	115.28	91.21	99.04	544.53	97.95	134.98	120.44	88.72	153.44	294.64	361.12	125.55	499.79	108.1	119.37	130.52	146.19	153.81	145.25	128.1	277.48	139.75	249.46	108.34	295.07	159.72	123.3	177.1	200.12	219.76	160.49	144.49	199.93	266.87	142.34	5357.98	163.99	142.17
i000299	heterozygous	heterozygous	heterozygous	heterozygous	homozygous	heterozygous	no typing available	no typing available	116.94	160.93	150.37	142.75	78.18	104.05	585.63	133.21	137.33	135.04	82.82	127.8	235.92	285.7	130.39	137.79	114.52	107.49	141.24	117.19	127.6	104.39	117.38	128.27	125.72	197.08	93.54	419.22	124.87	100.3	192.61	113.5	173.79	154	127.07	165.99	225.18	76.5	186.06	95.92	119.34
i000300	heterozygous	heterozygous	heterozygous	heterozygous	heterozygous	heterozygous	no typing available	no typing available	223.5	199.4	208.28	196.22	191.06	181.24	238.23	312.59	389.85	419.32	131.4	147.14	452.02	375.03	245.08	308.6	113.64	97.77	120.93	214.45	161.1	155.7	414.64	189.08	105.62	124.22	184.83	247.26	165.69	131.3	158.52	209.2	108.37	180.24	172.21	124.67	188.56	212.01	105.47	224.08	128.94
i000301	heterozygous	heterozygous	heterozygous	heterozygous	heterozygous	heterozygous	no typing available	no typing available	57.3	51.7	53.79	60.46	36.74	69.75	74.24	58.83	56.73	66.64	55.64	71.09	104.61	99.57	67.45	79.07	109.8	53.46	207.3	110.9	133.56	54.91	56.14	93.5	288.43	285.68	108.6	114.26	74.44	63.04	90.44	57.45	115.07	84.95	59.2	57.94	79.96	46.73	72.47	60.56	48.28
i000302	heterozygous	heterozygous	heterozygous	homozygous	homozygous	homozygous	no typing available	no typing available	78.95	78.22	73.99	88.37	77.38	109.14	85.71	82.22	84.17	157.58	74.59	99.28	170.68	162.14	89.13	95.2	100.2	125.74	93.98	100.37	104.06	70.06	84.16	129.23	106.26	101.72	69.51	193.92	116.27	94.84	139.65	82.78	88.52	163.1	105.03	91.13	196.98	68.36	104.66	70.1	86.18
i000303	heterozygous	heterozygous	heterozygous	homozygous	homozygous	homozygous	no typing available	no typing available	25.55	20	20.66	24.76	17.26	43.03	47.56	44.9	41.37	45.61	32.05	39.68	26.82	42.44	27.89	25.13	28.4	24.27	31.8	35.53	45.51	23.73	26.26	59.9	38.38	50.71	20.25	25.4	29.03	37	46.13	24.7	30.45	51.03	32.39	38.3	91.57	20.97	40.01	29.05	26.16
i000304	heterozygous	heterozygous	no typing available	heterozygous	heterozygous	heterozygous	no typing available	no typing available	31.42	81.28	53.99	45.59	22.76	24.14	65.47	30.38	40.8	39.36	37.99	50.94	1062.29	722.29	36.86	44.51	40.52	41.24	55.08	60.91	51.21	338.2	39.66	76.61	38.57	51.8	636.93	106.38	74.72	31.52	68.06	29.48	2765.09	62.93	32.84	160.74	112.28	26.2	45.7	27.56	46
i000305	heterozygous	homozygous	heterozygous	heterozygous	heterozygous	homozygous	no typing available	no typing available	150.18	1483.47	2338.99	1146.19	151.47	117.1	963.11	109.36	155.53	143.8	254.69	215.46	312.69	342.58	213.24	161.5	192.83	135.84	303.65	204.01	3815.06	167.58	186.73	286.43	351.13	453.4	145.46	204.81	246.64	157.47	203.13	270.57	178.36	184.81	142.94	184.85	283.08	112.97	814.42	142.69	174.52
i000306	heterozygous	heterozygous	heterozygous	heterozygous	heterozygous	heterozygous	no typing available	no typing available	157.6	154.28	152.42	175.13	115.83	138.77	228.66	163.72	251.37	278.26	133.59	172.68	310.52	333.64	218.82	136.38	265.5	143.18	564.13	310.24	191.42	150.38	229.63	225.23	470.83	766.43	266.96	210.31	161.11	122.6	392.57	175.66	314.5	256.52	176.68	215.78	251.8	165.93	188.37	184.03	285.39
i000307	homozygous	heterozygous	heterozygous	heterozygous	heterozygous	heterozygous	no typing available	homozygous	121.6	128.26	129.92	110.51	96.32	111.98	170.21	659.67	809.12	656.87	76.96	135.7	335.45	389.44	228.34	156.34	202.94	110.84	394.72	205.6	182.94	98.94	145.02	146.99	400.23	895.43	197.72	227.98	155.72	120.28	224.24	156.74	261.21	168.08	153.34	200.96	232.55	122.67	153.81	135.14	133.21
i000308	heterozygous	heterozygous	heterozygous	heterozygous	heterozygous	heterozygous	no typing available	no typing available	147.74	220.29	238.43	233.74	127.16	170.1	414.36	229.97	266.15	265.72	171.37	224.48	442.41	537.94	248.5	207.45	224.51	179.47	431.42	206.03	302.92	161.1	190.48	343.93	274.06	343.2	179.12	246.56	264.2	180.42	267.1	231.91	2570.65	241.38	199.78	434.18	554.85	144.65	844.65	171.1	470.34
i000309	heterozygous	heterozygous	heterozygous	heterozygous	heterozygous	heterozygous	no typing available	no typing available	69.59	70.07	64.3	83.38	60.1	59.09	84.11	67.15	86.15	93.42	77.88	105.73	774.56	650.26	85.95	98.61	92.92	74.05	109.49	66.81	94.43	99.59	74.97	2020.3	96.67	124.66	61.04	92.43	96.85	64.8	104.81	69.21	95.6	120.52	72.14	80.5	167.6	60.56	91.88	59.2	91.27
i000310	heterozygous	heterozygous	heterozygous	heterozygous	heterozygous	heterozygous	homozygous	heterozygous	262.52	148.29	165.15	146.34	144.99	156.66	489	389.25	615.19	332.81	143.72	207.04	390.26	466.88	234.07	183.8	148.71	202.75	189.64	155.04	245.58	133.41	203.66	261.35	203.7	276.88	123.17	305.96	218.18	299.04	255.41	363.05	265.76	209.11	167.92	270.86	232.85	142.18	227.38	160.77	200.61
i000311	heterozygous	heterozygous	heterozygous	heterozygous	heterozygous	heterozygous	no typing available	no typing available	127.83	113.32	94.45	100.82	68.87	119.46	184.56	124.35	121.83	151.52	203.66	130.62	409.6	332.92	118.21	117.38	166.56	145.54	118.81	103.88	155.25	93.27	113.21	182.8	133.29	228.27	84.46	448.9	170.49	135.41	286.92	111.68	130.92	227.81	233.19	127.68	234.34	142.53	152.74	128.7	123.74
i000312	heterozygous	heterozygous	heterozygous	heterozygous	heterozygous	heterozygous	no typing available	no typing available	2084.62	140.74	139.09	184.36	130.54	179.74	202.08	528.62	323.1	334.8	839.55	306.07	221.28	345.2	219.86	158.58	199.75	570.1	215.12	210.11	370.19	157.94	213.6	377.47	317.21	353.92	155.82	306.56	224.57	178.12	5421.99	170.53	182.76	288.17	148.96	315.76	413.8	111.1	204.15	167.66	191.75
i000313	heterozygous	heterozygous	heterozygous	heterozygous	heterozygous	heterozygous	homozygous	heterozygous	146.79	145.35	140.5	147.63	133.27	131.88	217.57	148.26	203.14	274.14	96.22	177.98	209.27	264.71	148.98	171.43	145.8	147.3	165.24	157.36	870.08	198.76	156.84	220.61	216.34	258.81	166.14	333.04	210.83	137.03	229.76	145.14	1613.23	190.32	120.99	223.58	276.28	109.07	275.15	112.97	145.33
i000314	heterozygous	heterozygous	homozygous	heterozygous	heterozygous	heterozygous	no typing available	no typing available	391.66	91.27	83.58	99.34	67.72	98.43	158.57	153.41	120.03	108.52	101.6	346.67	307.24	274.78	125.08	155.64	139.51	94.58	130.21	82.12	119.24	107.39	103.17	557.33	178.18	176.48	80.86	139.47	115.01	96.48	253.87	89.96	122.61	125.65	109.86	109.33	168.74	73.83	120.29	73.55	98.47
i000315	heterozygous	homozygous	heterozygous	heterozygous	heterozygous	heterozygous	no typing available	no typing available	120.88	96.58	81.57	120.08	98.38	144.8	194.74	93	136.52	140.14	120.54	213.6	130.96	126.48	202.64	124.23	228.86	90.47	620.38	265.81	578.41	94.34	162.97	228.24	748.03	1861.58	281.62	198.38	148.23	91.05	135.5	135.29	145.46	153.86	129.81	159.76	191.75	139.6	165.81	158.34	136.97
i000316	heterozygous	heterozygous	heterozygous	heterozygous	heterozygous	homozygous	no typing available	no typing available	173.5	114.16	103.2	152.74	143.09	208.64	370.12	182.79	257.11	479.37	159.9	292.43	232.59	239.08	227.16	165.53	173.87	242.62	257.26	199	594.71	155.14	220.44	412.81	278.04	285.22	157.42	254.56	243.01	215.08	371.12	198.91	165.01	273.71	204.22	316.05	353.62	236.99	220.2	195.52	216.44
i000317	heterozygous	heterozygous	heterozygous	homozygous	homozygous	homozygous	no typing available	no typing available	182.94	22606.9	20587.2	21954.4	215.98	284.69	273.57	1545.09	4292.09	4283.09	2638.39	2490.74	1651.63	1298.79	212.22	193.08	1011.41	1103.69	1271.35	923	1691.23	955.54	247.71	1979.47	3270.13	2101.12	16113.4	13210.2	15083	1023.86	267.48	1762.1	1225.66	2053.97	3737.55	130.16	290.61	1384.02	283.23	825.57	561.85
i000318	heterozygous	heterozygous	homozygous	heterozygous	heterozygous	heterozygous	no typing available	no typing available	85.96	89.66	86.9	92.52	232.36	103.64	168.57	76.67	100.08	100.51	55.1	105.84	274.98	370.2	459.5	101.53	92.56	85.9	94.28	94.08	567.56	190.72	103.44	174.62	486.42	480.58	92.59	282.74	486.72	74.07	151.83	92.78	80.22	132.36	76.94	137.4	171.58	71.46	99.76	97.85	97.56
i000319	heterozygous	heterozygous	heterozygous	heterozygous	no typing available	heterozygous	no typing available	no typing available	172.57	158.07	122.39	135.08	96.77	173.17	247.83	293.61	205.71	234.69	194.88	220.61	506.16	422.8	159.67	147.76	162.23	417.5	197.83	142.36	357.26	146.3	151.04	341.63	220.06	274.99	153.17	237.49	192.18	159.01	283.06	132.55	248.5	1818.15	2270.27	168.31	261.46	997.93	565.16	356.46	205.71
i000320	homozygous	heterozygous	no typing available	heterozygous	homozygous	homozygous	no typing available	no typing available	94.19	116.58	81.79	117.93	58.38	64.62	244.7	117.45	121.27	180.71	122.56	151.7	728.23	545.71	141.3	138.76	118.1	117.74	151.71	95.96	131.82	107.71	113.35	178.64	133.41	196.78	85.9	195.71	157.1	94.6	267.88	118.56	214.35	140.47	127.99	138.12	142.11	84.84	183.57	91.42	103.43
i000321	heterozygous	heterozygous	heterozygous	heterozygous	heterozygous	heterozygous	homozygous	heterozygous	163.39	137.55	137.68	144.63	150.23	378.08	757.88	2938.26	2322.64	2353	8217.32	3831.63	411.94	484.52	820.35	723.49	918.68	5916.49	834.62	862.59	556.34	624.41	232.13	843.51	4049.88	340.52	648.04	552.35	401.3	224.97	395.11	6580.34	15609.1	1847.53	2264.94	2421.51	3724.01	233.57	477.01	504.4	243.04
i000322	homozygous	heterozygous	heterozygous	heterozygous	homozygous	heterozygous	no typing available	no typing available	12509.2	232.93	205.06	288.1	15628.5	14341.9	14195.6	23593.4	23663.1	21773	15367.4	14058.4	18917.2	18788.3	17966.9	17986.8	20439.4	15596.4	17183.3	18131.2	10891.6	20627.3	10902.8	13293.4	15747.9	20712	19204.6	18239.7	15803.5	15859.5	13864.6	23908.6	22250.5	23882	23422	17295.5	15578.9	185.4	9180.28	217.82	10530.3
i000323	heterozygous	heterozygous	heterozygous	heterozygous	heterozygous	homozygous	no typing available	no typing available	95.96	58.6	58.53	83.56	64.95	78.04	109.04	102.94	100.52	152.46	77.34	118.04	159.39	302.19	111.3	84.03	90.64	83.15	127.57	112.13	216.84	84.77	106.89	389.74	170.38	257.98	83.58	146.19	100.95	75.57	170.7	79.71	132.53	115.2	66.35	136.56	203.95	65.21	145.48	95.65	152.01
i000324	heterozygous	heterozygous	heterozygous	heterozygous	heterozygous	heterozygous	no typing available	no typing available	53.57	51.39	43.61	66.67	39.61	39.84	79.16	407.51	395.4	269.35	57.76	100.49	83.12	173.12	66.26	91.45	95.51	55.6	106.79	52.06	62.48	68.86	56.49	174.56	96.46	147.52	48.95	162.71	92.08	47.36	14259.5	60.46	210.54	98.52	66.67	68.27	143.95	44.72	83.37	52.73	69.79
i000325	heterozygous	heterozygous	homozygous	heterozygous	no typing available	heterozygous	no typing available	no typing available	164.96	64.23	74.68	90.8	77.99	130.92	237.34	115	154.16	165.89	81.77	145.17	162.53	239.92	125.54	100.75	110.15	126.81	118.02	128.25	201.58	98.68	148.71	227.1	162.32	192.54	93.32	128.06	133.74	98.02	246.04	94.33	111.14	158.26	88.31	170.13	273.29	64.39	132.46	84.36	126.81
i000326	heterozygous	heterozygous	heterozygous	heterozygous	heterozygous	heterozygous	no typing available	no typing available	129.02	156.78	156.99	169.07	106.68	114.4	306.59	160.9	188.13	172	226.46	231.92	407.81	439.07	178.5	131.87	230.33	189.94	187.88	224.68	250.86	156.13	214.26	292.05	314.64	280.72	123.91	411.45	165.22	144.34	299.1	200.09	243.26	229.55	184.87	195.68	253.77	141.69	206.63	150.54	230.41
i000327	heterozygous	heterozygous	homozygous	heterozygous	heterozygous	heterozygous	no typing available	no typing available	1684.57	72.04	86.64	101	68.97	90.2	106.44	119.74	164.9	180.4	66.64	120.23	113.59	142.4	212.23	174.43	195.46	110.07	112.12	110.49	147.95	75.09	1232.41	164.24	122.48	179.41	77.1	129.52	107.95	86.49	165.23	278.67	95.09	165.18	97.19	177.67	241.97	53.81	109.99	70.15	92.88
i000328	heterozygous	heterozygous	homozygous	heterozygous	heterozygous	heterozygous	no typing available	no typing available	115.6	93.15	110.56	111.59	99.6	104.36	180.35	96.78	141.47	209.35	127.47	184.45	151.01	171.02	176.64	85.04	146.09	112.39	97.83	121.46	259.92	102.13	136.58	202.42	144.67	127.39	72.94	116.38	117.99	101.15	237.32	120.85	108.5	143.68	85.22	137.35	223.18	81.26	159.19	99.35	128.53
i000329	heterozygous	heterozygous	heterozygous	heterozygous	heterozygous	heterozygous	no typing available	no typing available	214.98	111.23	123.33	112.07	83.59	96.78	163.12	171.57	183.83	153.22	93.76	143.79	177.42	186.76	124.84	103.86	104.82	133.68	99.66	106.15	128.87	92.08	142.51	184.21	141.94	145.72	93.43	173.28	157.62	93.1	153.9	90.35	134.5	126.47	83.09	113.23	162.74	67.24	100.29	92.94	83.06
i000330	heterozygous	heterozygous	heterozygous	heterozygous	heterozygous	heterozygous	no typing available	no typing available	41.8	42.62	42.93	51.77	31.45	45.34	45.66	74.32	65.61	63.06	169.54	50.02	47.79	58.48	51.83	52.42	76.64	63.23	56.81	56.83	56.67	36.72	50.88	72.21	57.74	71.08	38.34	67.3	54.56	46.77	67.21	169.53	85.42	175.84	166.36	77.14	173.44	33.54	57.24	47.2	51.78
i000331	heterozygous	heterozygous	heterozygous	heterozygous	heterozygous	heterozygous	no typing available	no typing available	343.89	206.84	208.48	193.85	214.13	204.91	376.41	364.95	695.76	654.82	202.08	205.76	565.82	489.71	345.91	342.63	294.61	301.92	271.83	235.92	298.83	193	310.14	312.24	207.53	351.22	188.62	343.76	228.82	202.52	451.34	290.2	348.3	364.82	396.36	306.72	305.61	227.53	312.88	264.04	250.81
i000332	heterozygous	heterozygous	heterozygous	heterozygous	heterozygous	heterozygous	no typing available	no typing available	404.54	336.16	415.22	701.17	263.34	262.44	1213.31	436.84	873.57	868.04	135.19	431.26	680.58	765.12	391.37	339.93	652.59	596.33	359.64	978.98	387.96	224.45	925.13	894.33	1024.18	1226.92	211.94	454.09	306.37	363.35	1023.81	621.12	378.71	890.45	384.01	402.14	764.91	438.38	638.48	421.25	1255.49
i000333	heterozygous	heterozygous	heterozygous	heterozygous	homozygous	homozygous	no typing available	no typing available	143.57	3145.64	2875.86	2923.75	29.8	201.09	240.45	115.48	148.19	157.46	60.83	84.42	49.06	58.9	57.77	61.11	47.97	46.73	54.6	54.66	78.38	33.22	51.54	193.93	89.63	74.16	2753.77	2950.46	2740.88	39.88	74.97	36.97	2785.42	4659.08	5297.81	2968.41	1874.9	5070.74	4751.24	5209.99	4919.14
i000334	homozygous	heterozygous	heterozygous	heterozygous	homozygous	heterozygous	no typing available	homozygous	1338.03	91.99	82.64	136.03	9203.56	9330.54	11938.5	408.3	531.75	233.07	374.81	557.28	637.1	731.88	8114.56	326.74	7435.37	120.27	6255.69	7571.63	6063.1	6836.29	688.79	632.73	5865.67	5173.42	97.57	171.21	155.58	8563.1	3838.9	118.63	214.24	203.91	168.49	126.48	210.99	112.69	186.3	145.19	138.14
i000335	heterozygous	heterozygous	heterozygous	heterozygous	heterozygous	homozygous	no typing available	no typing available	221.74	227.22	178.64	324.71	108.03	154.52	251.43	333.09	460.75	559.12	232.91	481.86	912.02	959.24	1046.15	1452.14	1287.64	446.09	593.06	288.78	253.74	403.78	982.07	688.91	361.6	341.36	165.22	290.63	445.16	267.18	1296.44	435.33	892.58	519.38	480.8	396.72	451.14	237.5	440.45	322.36	245.12
i000336	heterozygous	heterozygous	heterozygous	heterozygous	heterozygous	heterozygous	heterozygous	homozygous	168.15	114.07	107.89	140.1	128.62	149.34	196.39	136.46	183.55	191.32	113.24	168.85	141.24	221.79	1628.2	1662.2	189.17	136.94	144.71	152.35	269.92	113.26	160.62	252.57	187.77	205.29	112.1	196.46	172.71	109.72	259.25	125.26	146.23	225.1	153.74	213.7	170.12	102.94	159.52	117.34	136.18
i000337	homozygous	heterozygous	heterozygous	heterozygous	heterozygous	heterozygous	no typing available	no typing available	1879.54	2012.89	1933.99	1701.45	1715.02	1881.05	1607.43	2215.77	2159.88	2229.75	1331.55	1513.26	1840.07	1558.4	1905.66	1869.72	1739.43	1573.62	1506.86	1840.28	7987.3	1845.56	2062.38	1562.32	2100.94	1758.74	1936.1	1839.72	1681.88	1754.02	1338.85	1806.76	1457.41	1499.59	1783.5	1571.47	1745.32	1958.06	1592.55	1951.57	2014.62
i000338	heterozygous	heterozygous	heterozygous	heterozygous	homozygous	homozygous	homozygous	heterozygous	308.06	71.56	46.09	52.41	29	85.33	70.76	79.27	61.22	121.18	69.23	121.81	1260.93	1690.99	63.08	54.02	60.94	75.14	72.63	57.72	95.28	53.78	57.69	119.51	96.14	164.33	49.6	136.52	79.92	78.43	141.05	56.59	152.76	274.98	274.28	83.52	142.63	60.59	155.67	54.8	113.01
i000339	heterozygous	heterozygous	heterozygous	heterozygous	heterozygous	heterozygous	no typing available	no typing available	35.91	27.27	23.98	30.14	21.29	54.11	2002.62	38.62	36.82	41.16	36.37	55.91	57.46	60.69	33.61	29.32	36.96	34.7	49.18	46.51	74.21	32.26	30.19	76.8	57.07	65.27	28.8	38.1	44.1	50.05	112.77	84.72	43.92	607.04	1726.68	51.83	135.98	23.56	50.26	29.86	35.77
i000340	heterozygous	heterozygous	heterozygous	heterozygous	heterozygous	heterozygous	no typing available	no typing available	88.17	42.94	44.32	50.27	33.49	60.1	70.2	37.83	61.44	52.72	52.1	75.35	54.26	82.27	68.32	42.27	86.32	60.19	85.48	68.82	85.54	41.13	74.25	213.56	89.74	102.57	45.1	67.38	71.61	48.16	79.79	73.57	380.9	380.16	10150.6	118.34	147.76	49.19	85.34	79.7	223.7
i000341	heterozygous	heterozygous	heterozygous	heterozygous	heterozygous	heterozygous	no typing available	no typing available	296.74	55.84	61.86	115.96	68.14	77.83	146.17	121.02	136.74	163.41	119.55	103.19	148.41	201.57	100.09	133.43	85.8	184.65	80.28	105.25	145.48	59.96	292.15	306.88	141.75	221.53	61.48	102.93	140.72	70.91	156.49	142.72	62.8	633.79	861.4	120.82	186.15	1136.21	553.42	1531.86	814.99
i000342	homozygous	heterozygous	heterozygous	heterozygous	homozygous	heterozygous	no typing available	no typing available	81.43	832.25	452.98	566.7	395.5	126.22	202.11	232.93	396.24	708.55	291.64	227.32	222.55	274.88	228.75	270.45	318.04	501.36	173.15	260.28	273.8	246.83	97.29	221.15	268.53	412.39	356.16	333.82	326.03	242.26	175.8	143.66	125.89	158.68	132.32	82.88	138.14	80.23	116.53	90.18	102.68
i000343	heterozygous	heterozygous	no typing available	heterozygous	homozygous	heterozygous	no typing available	no typing available	375.08	353.04	337.43	384.45	377.71	448.14	419.12	355.88	386.73	412.63	465.84	440.9	357.44	387.69	374.12	360.47	472.55	327.17	909.34	445.83	440.92	355.96	363.9	506.83	1210.81	1310.2	435.73	396.26	397.24	368.28	399.28	346.01	322.06	451.13	412.54	366.85	477.39	358.58	366.62	368.03	353.16
i000344	heterozygous	homozygous	homozygous	homozygous	homozygous	homozygous	no typing available	no typing available	54.51	60.82	58.69	64.63	41.49	69.08	58.51	465.06	759.82	361.4	76.87	95.37	68.24	87.7	52.2	54.79	57.81	57.2	79.17	70.78	312.79	51.38	54.79	120.03	139.7	145.39	51.3	106.43	80.24	72.09	111.08	57.58	64.19	94.22	64.55	75.32	135.58	45.35	93	51.51	65.38
i000345	heterozygous	heterozygous	heterozygous	heterozygous	heterozygous	heterozygous	no typing available	no typing available	775.09	2317.94	1322	1647.79	450.96	779.04	717.84	3246.54	1554.79	1593.49	818.58	780.82	645.58	761.17	1772.96	996.58	1292.91	514.26	3837.25	1433.46	1120.88	524.07	1040.38	1095.14	4158.45	5047.88	1858.38	2418.36	1901.04	730.08	681.47	772.18	819.06	1224.98	540.97	706.57	1348.39	605.07	788.02	652.19	605.74
i000346	heterozygous	heterozygous	heterozygous	heterozygous	heterozygous	heterozygous	no typing available	no typing available	1055.79	7686.69	7838.42	6930.52	396.94	333.36	2588.81	1169.31	176.51	218.24	5948.99	2170.31	332.01	412.38	269.56	228.69	313.16	2964.57	329.22	185.42	306.91	293.84	298.91	1333.26	2388.89	353.31	98.78	324.22	371.39	184.64	1326.73	191.64	3040.24	209.86	165.56	1954.07	2292.57	127.16	219.8	139.87	211.21
i000347	heterozygous	heterozygous	heterozygous	heterozygous	homozygous	homozygous	no typing available	no typing available	75.92	7332.74	6731.28	6858.65	178.16	1321.62	13857.8	154.85	411.35	383.88	518.3	353.67	190.97	195.15	78.91	77.63	118.5	200.76	197.7	170.41	215.9	195.83	82	415.13	515.96	325.71	1576.78	1320.15	1844.59	199.57	157.02	83.12	178.27	124.33	81.07	92.54	190.41	117.26	167.82	103.46	92.86
i000348	heterozygous	heterozygous	no typing available	heterozygous	no typing available	no typing available	no typing available	no typing available	131.74	146.47	121.18	212.12	95.15	214.77	271.2	141.8	125.95	173.88	107.34	227.05	415.93	322.82	165.52	131.7	169.4	198.19	157.23	211.33	199.9	124.48	152.72	219.14	236.85	193.22	125.54	163.33	166.94	218.86	227.3	181.1	143.9	283.81	215	169.07	323.05	170.53	267.02	239.75	135.6
i000349	homozygous	heterozygous	heterozygous	heterozygous	heterozygous	heterozygous	no typing available	no typing available	10858.6	355.56	330.4	420.34	21884.1	21091.3	23264.7	22948.2	23233.6	21395.9	26247.2	23332.3	22682.6	22771.7	21143.2	19217.1	22889.1	17555.1	23942.9	24466.5	17265.6	25752.6	7217.04	12982.8	24801.4	24619.8	25474.3	24473.1	23039.1	17160.9	10239.5	364.71	715.34	465.04	357.76	425.59	409.9	234.59	656.2	251.3	405.71
i000350	heterozygous	heterozygous	heterozygous	heterozygous	heterozygous	heterozygous	no typing available	no typing available	79.78	88.79	74.99	99.49	47.87	58.61	125	191.32	133.47	140.4	93.22	124.62	423.88	404.09	115.44	119.2	97.91	91.99	138.03	81.75	110.62	111.9	78.57	169.18	328	202.31	76.16	132.39	129.01	71.81	161.62	82.68	149.02	128.05	103	112.83	138.67	171.83	236.35	79.84	89.64
i000351	homozygous	heterozygous	heterozygous	heterozygous	heterozygous	heterozygous	no typing available	no typing available	374.8	2586.45	3227.58	2355	172.41	227.9	278.54	1270.05	1152.77	409.76	193.72	159.74	133.41	152.62	289.44	354.77	107.18	127.15	134.01	251	211.88	217.96	377.38	215.58	123.11	161.07	262.47	286.74	3948.72	162.16	187.03	296.3	7897.72	243.95	165.41	172.78	302.24	272.31	154.16	270.39	196.61
i000352	heterozygous	heterozygous	heterozygous	homozygous	homozygous	homozygous	no typing available	no typing available	94.41	122.86	106.11	124.49	84.58	153.15	424.59	179	168.59	191.09	152.04	180.62	361.32	278.92	126.62	104.66	135.46	134.81	120.94	114.55	297.99	102.06	101.67	246.61	214.47	274.08	92.72	158.79	134.24	131.94	193.5	108.51	107.88	174.04	134.19	148.05	208.24	107.31	198.7	111.96	183.02
i000353	heterozygous	heterozygous	heterozygous	heterozygous	heterozygous	heterozygous	no typing available	no typing available	99.24	91.97	96.93	121.78	96.85	135.65	107.58	244.17	241.86	247.59	92.11	137.89	154.11	202.2	104.84	137.58	106.07	87.68	105.32	105.07	176.98	86.1	105.02	141.1	218.73	874.8	92.96	140.52	113.9	107.23	123.85	96.83	104.62	160.17	132.09	122.31	200.51	96.72	139.88	98.9	111.32
i000354	heterozygous	heterozygous	heterozygous	homozygous	homozygous	homozygous	no typing available	no typing available	192.58	340.79	368.66	224.19	103.33	102.46	187.61	161.14	201.94	184.11	1618.96	186.12	138.68	204.82	201.16	168.75	149.56	1858.75	121.85	117.51	210.32	114.8	182.34	259.68	176.85	303.11	99.16	177.47	208.1	102.61	214.2	109.67	203.45	201.07	108	159.11	220.89	61.13	114.81	72.01	97.68
i000355	heterozygous	heterozygous	homozygous	heterozygous	heterozygous	heterozygous	no typing available	no typing available	177.15	217.59	182.28	190.76	335.6	544.76	865.95	200.3	239.94	227.72	94.25	157.77	211.96	246.2	128.78	94.3	100.57	122.42	126.16	129.87	516.57	94.61	160.97	229.98	148.72	161.28	94.97	136	138.74	100.62	2691.65	286.3	105.86	155.38	90.01	168.36	196	72.09	120.49	105.5	107.1
i000356	heterozygous	homozygous	heterozygous	heterozygous	homozygous	heterozygous	no typing available	no typing available	54.96	48.07	37.25	57.51	29.65	33.89	61.91	51.53	55.81	76.13	43.27	95.54	164.25	160.67	61.31	66.33	58.74	52.58	73.78	51.24	69.52	66.23	59.13	103.92	312.58	101.48	37.66	134.12	80.71	40.19	178.68	84.85	96.39	74.79	57.41	71.71	123.55	67.49	132.95	86.17	63.82
i000357	heterozygous	heterozygous	no typing available	heterozygous	heterozygous	heterozygous	no typing available	no typing available	173.82	182.68	204.8	153.14	125.34	157.24	221.82	151.14	200.73	189.85	157.62	228.28	523.31	566.72	211.85	171.98	189.15	269.48	228.29	180.35	204.36	199.48	199.11	219.76	199.39	231.18	158.2	324.75	228.24	195.29	255.76	232.32	333.95	231.55	202.9	272.11	325.07	164.84	239.57	193.2	193.61
i000358	heterozygous	heterozygous	heterozygous	heterozygous	heterozygous	heterozygous	no typing available	no typing available	127.98	105.82	102.99	136.38	114.67	156.07	115.17	175.01	132.1	161.38	117.8	134.79	207.2	205.98	121.59	140.55	138.21	130.02	155.4	120.52	135.02	115.31	122.06	196.92	156.23	226.25	111.5	402.19	186.21	126.46	156.21	105.7	141.45	183.08	163.46	129.48	226.62	91.99	146.05	99.18	120.6
i000359	homozygous	heterozygous	heterozygous	heterozygous	homozygous	heterozygous	no typing available	no typing available	132.7	57.14	49.41	81.37	56.7	66.49	157.32	427.08	371.58	397.84	266.55	194.04	179.69	257.07	105.22	110.02	97.75	449.71	110.93	75.87	102.37	85.48	135.29	233.06	152.23	169.81	49.99	117.75	117	60.04	151.72	299.4	90.85	666.7	592.38	96.51	191.85	1012.9	1120.39	245.75	256.54
i000360	heterozygous	heterozygous	heterozygous	heterozygous	heterozygous	heterozygous	no typing available	no typing available	59	43.7	45.04	49.68	37.18	63.22	320.86	77.98	53.35	65.88	67.6	96.18	72.57	106.35	54.56	48.39	69.93	59.14	90.81	65.7	103.91	47.43	50.52	123.24	131.42	157.73	52.41	70.72	72.36	73.83	85.12	48.78	1541.26	96.03	141.47	65.64	115.86	72.14	245.44	50.28	63.13
i000361	heterozygous	heterozygous	heterozygous	heterozygous	heterozygous	heterozygous	no typing available	no typing available	327.7	234.39	245.72	368.43	201.92	189.5	589.3	354.92	621.95	532.62	257.33	463.78	643.21	593.54	379.98	226.94	401.49	454.62	294.36	650.55	400.04	216.42	592.59	702.28	462.71	403.03	243.51	679.27	331.14	291.27	2388.99	390.45	360.29	638.11	397.94	454.59	625.73	278.9	511.52	349.84	689.08
i000362	homozygous	heterozygous	homozygous	heterozygous	heterozygous	heterozygous	no typing available	no typing available	24895.2	330.85	353.02	392.65	24646.4	24173	25010.8	25830	25889.1	25287.5	25886.1	24613.2	19539.7	19476.6	20738.5	19451.8	21618.3	23476.5	20411.2	21177.6	23692.5	25357.4	20736.5	24534.9	25366.7	25377.6	21850.5	22785.3	20157.4	18946.2	24603.3	362.22	340.45	373.06	329.97	342.34	508.14	558.74	768.63	506.24	945.12
i000363	heterozygous	heterozygous	homozygous	heterozygous	heterozygous	heterozygous	no typing available	no typing available	208.25	134.39	125.87	168.17	171.99	193.61	194.18	178.62	238.59	238.97	162.53	290.51	299.76	350.09	239.05	172.26	165.94	180.35	182.14	174.41	1242.01	255.05	208.67	380.27	265.42	373.42	167.6	707.31	289.73	144.4	297.35	193.06	296.52	223.58	164.22	274.14	306.56	152.53	213.75	172.2	182
i000364	heterozygous	heterozygous	heterozygous	heterozygous	heterozygous	heterozygous	no typing available	no typing available	148.86	149.74	196.21	155.86	106.86	122.02	153.97	107.32	152.62	141.53	108.53	146.35	108.52	151.82	144.93	109.4	104.62	114.01	165.02	143.04	177.43	120.2	155.56	197.79	196.62	298.9	127.8	194.66	223.78	108.83	179.68	147.73	140.35	170.62	116.95	167.8	217.35	336.94	255.81	200.11	965.36
i000365	heterozygous	heterozygous	heterozygous	heterozygous	heterozygous	heterozygous	no typing available	no typing available	214.28	526.67	306.99	442.97	186.41	269.73	889.74	225.2	336.76	303.49	2048.63	276.81	232.06	341.08	267.25	507.96	237.98	2919.06	239.82	296.78	325.85	203.96	344	547.38	349.7	513.03	1510.29	1131.86	595.73	185.67	464.3	233.47	215.86	331.92	215.72	300.63	379.83	386.84	4717.66	408.68	411.49
i000366	heterozygous	heterozygous	heterozygous	heterozygous	homozygous	homozygous	no typing available	no typing available	35.74	30.09	29.29	39.37	23.36	30.34	62.02	30.96	43.5	45.51	38.62	56.94	54.93	67.43	53.43	63.33	62.62	43.26	51.59	37.3	32.29	46.79	39.53	72.1	44.18	44.14	30.86	51.43	48.43	31.86	71.5	34.91	55.59	70.04	40.28	46.86	95.54	31.68	56.25	31.58	38.32
i000367	heterozygous	heterozygous	heterozygous	heterozygous	homozygous	heterozygous	no typing available	no typing available	1019.98	59.06	53.08	58.5	52.14	107.78	408.28	47.02	56.64	63.79	101.19	139.64	97.32	110.77	69.12	71.47	57.88	56.13	69.38	72.94	89.48	77.83	314.56	85.01	474.77	128.87	52.13	188.57	90.82	56.5	99.17	78.59	96.83	103.04	58.57	114.63	161.58	66.33	680.19	79.29	62.94
i000368	heterozygous	heterozygous	heterozygous	heterozygous	heterozygous	heterozygous	no typing available	no typing available	102.14	92.07	90.34	80.55	80.56	83.47	144.23	122.04	138.8	159.82	78.19	141.23	257.24	268.9	129.24	81.72	96.04	99.58	97.05	93.96	127.72	90.18	111.68	158.2	114.05	342.3	80.35	152	105.55	92.85	165.03	269.63	142.4	146.15	120.04	139.78	159.19	78.19	146.87	99.07	114.42
i000369	homozygous	heterozygous	heterozygous	heterozygous	heterozygous	heterozygous	no typing available	no typing available	1757.18	8150.31	7302.68	7753.8	65.77	85.48	166.02	3498.42	2999.36	1957.01	137.04	239.34	306.9	379.7	173.65	193.17	317.73	161.12	188.91	156.68	124.82	130.44	121.84	274.56	203.96	234.71	3071.08	3117.04	4045.16	149.85	256.87	97.46	1507.9	17230.2	20807.8	123.13	209.09	23258.7	22293	5288.36	1662.37
i000370	heterozygous	heterozygous	heterozygous	heterozygous	homozygous	homozygous	no typing available	no typing available	109.46	140.92	142.7	188.03	85.64	99.95	156.47	85.24	125.17	122.65	90.63	133.61	98.82	125.67	104.83	112.19	82.54	104.04	101.9	128.44	176.56	82.67	172.5	172.63	137.95	247.9	107.6	133.78	133.54	84.13	138.84	100.87	101.03	157.94	79.48	152.57	190.45	66.62	183.12	89.97	172.48
i000371	heterozygous	heterozygous	no typing available	heterozygous	no typing available	heterozygous	no typing available	no typing available	252.57	282.62	265.12	269.06	297.1	358.48	285.89	302.34	301.39	381.8	311.39	411.3	501.9	569.41	310.39	376.59	270.06	369.16	443.69	320.69	326.07	307.31	293.94	402.25	471.22	429.69	249.14	514.26	390.24	290.23	627.69	496.12	941.26	519.54	627.34	370.81	435.28	679.18	730.38	543.32	477.35
i000372	heterozygous	heterozygous	heterozygous	heterozygous	homozygous	heterozygous	no typing available	no typing available	58.9	69.8	75.41	53.84	37.72	43.72	88.1	79.16	74.93	79.34	80.65	69.46	128.96	145.42	50.53	38.28	48.15	58.12	62.03	67.93	63.94	40.43	74.52	128.5	102.34	85.15	40.73	144.79	58.99	60.32	306.76	97.38	102.54	77.52	66.69	93.66	172.34	45.68	72.38	61.44	62.38
i000373	homozygous	heterozygous	heterozygous	homozygous	homozygous	homozygous	no typing available	no typing available	294.51	263.61	240.68	304.74	299.28	284.89	300.36	345.24	355.2	344.51	262.05	282.09	336.47	430.29	9686.77	9148.51	11900.9	258.61	275.03	294.79	316.94	281.71	341.37	306.82	326.55	347.12	295.21	297.53	337.34	256.98	278.57	680.7	273.88	333.74	271.28	311.22	330.86	271.67	288.68	324.41	438.46
i000374	heterozygous	heterozygous	heterozygous	heterozygous	heterozygous	heterozygous	no typing available	homozygous	194.44	167.46	163.91	189.87	279.06	211.25	220.09	2969.26	1601.01	922.95	243.76	298.95	261.12	547.6	233.82	190.37	164.79	232.16	217.9	211.61	334.31	166.6	212.4	338.13	398.5	442.72	189.41	867.42	325.59	200.3	296.34	229.96	899.51	284.76	246.21	353.13	338.61	207.76	251.97	217.85	210.94
i000375	heterozygous	heterozygous	no typing available	heterozygous	no typing available	no typing available	no typing available	no typing available	265.77	401.64	393	238.43	198.59	257.56	291.41	209.7	262.2	274.1	250.48	427.32	721.67	840.32	320.48	241.02	288.11	298.46	404.3	282.14	391.68	258.7	362.79	674.54	357.21	430.16	231.41	1088.08	410.77	364.79	442.23	399.91	410.9	342.37	338.35	470.01	568.87	268.42	390.65	261.44	344.08
i000376	heterozygous	heterozygous	heterozygous	heterozygous	homozygous	heterozygous	no typing available	no typing available	239.19	3417.58	2657.52	3165.64	173.45	161.04	318.83	490.51	811.18	713.96	131.18	207.45	346	339.37	273.11	175.37	248.15	154.27	221.11	159.52	154.86	161.71	171.62	215.29	170.65	206.22	2092.62	2275.73	2419.56	175.32	250.85	146.71	177.06	222.62	164.96	144.95	224.66	104.67	199.09	101.55	148.83
i000377	heterozygous	heterozygous	heterozygous	heterozygous	heterozygous	heterozygous	no typing available	no typing available	25925	24016.5	24365.2	23305	23256.2	23555.9	18685.6	552.63	601.73	504.64	2736.01	24140.5	23710.8	23603.1	21561.4	20512.2	23852.9	409.85	22433.5	22586.9	23472.1	25335.1	23744.8	23430.1	25087.6	22512.3	23477.7	23896.4	22040.1	24543	23451.4	2407.88	13616.1	488.09	448.84	1290.68	1851.22	10844.7	14446.5	11165.3	15448.9
i000378	heterozygous	heterozygous	no typing available	heterozygous	no typing available	heterozygous	no typing available	no typing available	190.08	202.24	171.04	185.74	152.34	199.28	174.83	182.77	194.68	200.57	158.21	224.83	313.12	293.77	199.11	177.51	178.13	356.87	204.36	185.31	357.28	175.25	189.54	225.39	210.52	196.18	165.98	195.59	217.71	185.86	256.73	159.84	203.46	257.13	176.83	185.27	267.07	143.79	251.7	158.36	202.99
i000379	homozygous	heterozygous	heterozygous	heterozygous	homozygous	heterozygous	no typing available	no typing available	103.52	1511.72	2151.93	1356.5	70.12	83.18	132.88	211.2	172.61	168.52	125.93	126.01	98.23	142.43	145.76	120.73	138	224.48	112.88	103.01	177.53	83.51	103.18	147.34	137.49	147.52	159.74	423.61	206.19	757.64	361.86	86.42	96.03	221.67	95.76	138.94	193.38	62.7	97.71	84.1	87.53
i000380	heterozygous	heterozygous	no typing available	heterozygous	no typing available	no typing available	no typing available	no typing available	236.72	381.26	392.03	518.9	195.77	229.05	367.08	297.3	386.52	425.2	157.06	316.67	545.57	740.7	323.95	229	219.76	288.88	314.13	266.16	437	213.77	264.12	436.04	303.48	368.39	214.11	604.98	381.92	257.3	491.55	526.23	598.44	976.67	692.94	736.07	827.66	457.7	865.89	540.71	952.29
i000381	homozygous	heterozygous	heterozygous	heterozygous	heterozygous	heterozygous	heterozygous	heterozygous	158.41	139.27	145.65	147.4	117.74	157.58	244.62	128.07	161.31	172.35	123.94	181.97	288.83	335.35	175.87	121.83	146.86	137.3	174.19	161.43	194.08	147.01	173.21	252.36	175.75	195.28	120.91	226.39	184.06	135.65	293.73	214.66	167.36	208.63	141.03	215.48	249.3	106.12	164.49	120.72	140
i000382	heterozygous	heterozygous	heterozygous	heterozygous	heterozygous	heterozygous	no typing available	no typing available	468.94	370.2	375.08	443.5	1174.49	11049.9	11902	471.7	668.57	726.76	10383.2	9560.67	527.18	574.39	791.31	1165.72	3724.52	390.52	461.22	520.22	1826.85	530.21	650.75	10069.7	10305.2	778.37	623.82	995.95	594.08	431.91	495.27	7517.84	7923.35	502.1	471.58	7420.18	7957.26	7796.93	8860.61	7772.06	7401.04
i000383	heterozygous	heterozygous	heterozygous	heterozygous	heterozygous	heterozygous	homozygous	homozygous	280.88	10726.5	9581.26	9366.15	370.34	840.52	2138.31	662.54	408.73	480.96	175.13	397.49	1190.77	1254.36	2318.85	2246.75	3209.02	413.72	400.9	302.35	512.64	222.99	477.62	759.37	390.9	714.82	279.94	517.37	1461.85	579.98	489.31	591.58	713.98	6504.99	4021.7	563.31	849.82	1566.51	3981.86	5776.3	455.28
i000384	heterozygous	heterozygous	heterozygous	heterozygous	heterozygous	heterozygous	no typing available	no typing available	43.31	44.6	40.84	55.32	33.21	33.03	53.33	54.59	65.37	74.29	51.2	96.26	61.19	92.74	55.76	59.88	48.49	52.38	62	44.55	107.05	62.38	47.38	103.86	91.47	121.72	39.81	135.71	76.08	37.82	76.75	68.93	87.65	2635.36	1964.86	61.66	85.27	48.57	94.38	47.99	57.3
i000385	heterozygous	heterozygous	homozygous	heterozygous	heterozygous	heterozygous	no typing available	no typing available	64	718.29	854.1	612.74	51.2	57.04	142.31	112.47	109.84	115.1	120.83	187.2	313.86	323.37	102.77	129.93	117.22	74.84	119.74	95.56	165.96	108.44	82.43	221.88	305.67	159	68.89	177.79	141.64	65.37	188.67	108.66	105.99	149.67	109.38	108.73	200.96	88	126.18	566.82	94.77
i000386	heterozygous	heterozygous	heterozygous	heterozygous	heterozygous	heterozygous	no typing available	no typing available	145.52	119.76	136.74	121.9	92.2	120.6	132.98	1242.8	1622.81	1658.94	5371.52	158.79	505.81	442.43	175.55	113.1	137.88	6962.23	683.3	156.53	214.55	164.79	149.28	207.29	197.16	380.77	132.75	393.47	180.38	164.68	239.75	901.28	527.55	377.92	1177.9	2766.41	2696.9	182.55	1275.38	185.19	1141.26
i000387	heterozygous	heterozygous	no typing available	heterozygous	no typing available	heterozygous	no typing available	no typing available	153.31	120.01	115.45	184.38	80.01	104.76	146.25	108.37	185.12	260.68	140.28	298.97	235.12	312.93	308.11	253.44	227.3	239.6	336.85	166.42	140.7	246.21	396.4	446.18	218.83	209.17	101.48	203.98	244.83	154.08	768.25	229.74	1057.01	318.8	257.71	265.22	290.64	146.93	284.41	174.37	167.27
i000388	homozygous	heterozygous	heterozygous	heterozygous	heterozygous	heterozygous	no typing available	no typing available	89.94	104.99	83.1	102.31	73.02	72.67	191.57	327.71	314.16	383.93	221.7	575.67	759.95	2121.58	165.69	297.6	167.04	328.09	255.68	125.96	796.15	173.18	229.08	2578.96	544.19	800.88	76	265.6	173.76	128.2	944.43	111.69	609.51	173.36	128.28	170.34	227.28	95.22	231.46	93.62	765.49
i000389	heterozygous	heterozygous	no typing available	heterozygous	heterozygous	homozygous	no typing available	no typing available	300.06	395.93	375.38	631.98	313.11	466.08	481.96	1371.2	578.01	658.57	495.43	598.23	1282.83	1829.37	483.84	514.43	413.05	386	462.11	477.53	1685.96	980.11	529.97	1964.84	528.06	1114.22	1117.32	969.2	408.2	341.91	820.55	522.26	1043.1	896	1018.88	322.8	391.17	957.21	1000.69	639.76	824.86
i000390	homozygous	heterozygous	heterozygous	heterozygous	heterozygous	heterozygous	no typing available	no typing available	203.86	125.44	149.41	476.67	95.5	218.46	267.38	350.73	283.22	272.64	222.68	211.49	175.49	251.9	187.18	254.92	171.29	232.16	218.25	265.2	191.25	186.96	290.44	618.2	333.55	239.86	176.73	207.3	391.37	211.28	855.6	267.44	366.86	305.88	265.12	236.97	457.29	255.37	256.72	231.86	268.09
i000391	heterozygous	heterozygous	heterozygous	heterozygous	heterozygous	heterozygous	no typing available	no typing available	88.74	56.59	58.61	91.69	50.91	52.44	140.98	47.92	101.54	73.42	42.85	90.08	91.02	91.57	87.68	125.53	185.64	105.83	90.16	183.37	587.97	49.36	144.35	129.92	204.12	89.32	55.13	92.94	82.45	75.23	202.44	109.06	49.3	212.38	82.25	87.04	180.81	77.75	230.54	98.32	226.37
i000392	heterozygous	heterozygous	homozygous	heterozygous	homozygous	heterozygous	no typing available	no typing available	27.9	53.79	23.04	50.56	19.19	31.13	70.14	28.41	24.88	31.39	106.69	74.45	100.72	65.3	25.88	22.62	67.15	73.92	85.15	58.81	97.24	54.55	28.2	110.07	147.63	157.26	34.67	367.41	35.82	54.79	217.6	20.87	50.32	49.66	51.57	32.89	41.88	30.51	90.76	29.19	341.53
i000393	heterozygous	homozygous	no typing available	heterozygous	heterozygous	heterozygous	no typing available	no typing available	133.38	111.51	107.4	156.18	80.27	105.13	161.33	117.5	141.32	143.62	119.48	212.78	505.46	505.21	125.28	147.71	119.72	106.28	132.01	100.28	133.64	127.69	129.1	1689.11	163.68	190.74	95.26	198.4	166.95	97.83	190.44	3938.28	140.04	155.25	125.97	123.05	196.52	93.43	129.06	94.1	118.02
i000394	heterozygous	heterozygous	heterozygous	heterozygous	heterozygous	heterozygous	no typing available	no typing available	106.01	199.65	250.77	203.89	277.24	98.23	758.51	889.45	173.26	183	80.35	91.42	173.4	165.89	200.09	125.56	315.62	78.55	1111.08	343.06	229.58	90.63	143.41	150.74	1153.7	1793.36	403.06	290.54	231.89	97.66	191.83	133.52	135.48	161.59	83.47	92.02	171.92	102.83	93.78	100.18	99.78
i000395	homozygous	heterozygous	no typing available	heterozygous	heterozygous	heterozygous	no typing available	no typing available	126.82	118.78	118.08	293.44	76.94	146.7	185.68	417.57	282.88	252.3	169.15	182.06	496.82	518.59	172.4	220.88	171.06	187.9	177.33	183.22	164.53	166.13	174.73	332.18	208.47	196.15	116.42	175.26	280.38	131.38	299.44	172.98	240.82	266.06	411.4	177.52	278.62	222.01	387.96	311.61	583.64
i000396	heterozygous	heterozygous	heterozygous	heterozygous	heterozygous	heterozygous	no typing available	no typing available	243.69	630.73	662.02	692.34	143.21	176.76	557.52	231.83	359.57	440.36	209.96	274.1	189.8	200.37	222.34	190.31	150.55	160.22	170.49	177.01	2649.32	184.42	203.61	287.31	204.27	390.8	164.62	733.83	314.07	169.5	280.52	534.25	153.98	228.86	180.6	213.01	277.01	123.33	171.71	154.52	158.18
i000397	heterozygous	heterozygous	heterozygous	heterozygous	heterozygous	heterozygous	no typing available	no typing available	135.74	77.72	73.9	111.11	100.76	140.74	143.22	108.45	158.29	187.01	86.44	193.35	270.21	285.12	158.6	110.65	129.22	169.43	181.64	177.99	175.47	100.73	154.2	529.53	287.53	290.38	181.39	532.22	156.63	134.28	303.96	127.01	166.47	183.32	113.43	253.34	281.93	101.58	199.55	135.59	117.74
i000398	heterozygous	heterozygous	heterozygous	homozygous	heterozygous	heterozygous	no typing available	no typing available	150.88	209.23	203.73	166.67	161.75	167.37	193.77	189.51	224.35	223.37	121.62	201.16	315.42	389.58	219.8	149.74	236.45	168.75	187.44	178.6	204.04	148.78	175.37	263.52	214.67	290.88	174.12	557.2	217.72	176.66	13402.5	249.74	240.9	211.3	202.79	263.67	314.11	171.71	201.02	189.93	175.36
i000399	heterozygous	heterozygous	heterozygous	heterozygous	heterozygous	heterozygous	no typing available	no typing available	55.01	52.65	60.2	59.94	39.32	52.08	85.77	68.22	72.44	77.83	325.47	143.6	93.22	105.56	73.07	81.87	69.48	95.83	72.72	54.61	70.07	69.47	57.12	118.2	507.19	91.39	50.34	117.43	72.26	49.08	95.94	64.93	115.93	88.62	65.05	89.19	99.91	56.3	76.06	57.5	61.78
i000400	homozygous	heterozygous	heterozygous	heterozygous	heterozygous	heterozygous	no typing available	no typing available	172.73	55.77	49.87	65.82	360.83	152.67	234.76	80.91	244.74	228.85	76.22	132.62	108.72	160.27	117.4	75.8	167.65	86.98	104.24	109.17	149.88	101.39	155.43	150.49	131.7	146.75	99.1	149.36	145.56	65.18	263.97	310.3	155.42	121.66	73.72	159.86	121.17	54.38	383.66	86.71	820.5
i000401	homozygous	heterozygous	heterozygous	heterozygous	heterozygous	heterozygous	no typing available	no typing available	3698.61	18996	18220.1	18138	12434.3	10274.7	8973.89	122.53	120.01	293.62	14817.5	16050	6822.79	6800.04	8565.32	4207.59	9855.41	916.1	10282.7	10215	9875.3	10947.6	4236.69	8161.62	17235.4	8445.8	12371	11988.8	13194.4	9045.47	7536.41	109.09	810.97	148.99	99.54	371.41	350.98	3166.06	6033.68	3227.47	6057.55
i000402	heterozygous	heterozygous	homozygous	homozygous	homozygous	homozygous	no typing available	no typing available	624.9	689.61	661.44	781.07	691.45	748.51	650.96	660.73	720.91	701.33	688.77	777.87	642.81	724.47	686.18	658.97	659.68	583.43	612.83	659.08	711.82	788.33	691.47	755.43	843.82	849.03	781.71	724.28	759.46	646.23	845.11	943.34	609.71	785.36	799.2	720.61	834.72	647.85	666.15	644.76	645.88
i000403	homozygous	heterozygous	heterozygous	heterozygous	homozygous	heterozygous	homozygous	homozygous	89.94	78.85	91.95	95.78	79.95	69.72	103.91	103.85	108.81	121.73	104.32	118.93	342.74	367.36	271.56	453.26	326.43	174.35	99.15	81.07	131.92	94.8	94.62	171.7	219.07	230.74	79.72	107.06	97.01	71.9	163.67	87.46	126.07	124.57	159.7	91.32	152.06	82.35	113.18	89.44	86.31
i000404	heterozygous	heterozygous	no typing available	heterozygous	heterozygous	heterozygous	no typing available	no typing available	83.36	57.69	64.61	82.14	89.59	93.27	124.01	135.59	164.04	198.26	136.09	198.55	96.89	164.18	115.86	82.16	81.45	109.84	102.92	109.33	766.73	69.01	98.07	305.15	220.74	175.39	64.89	128.18	299.24	100.25	415.25	118.42	113.31	195.37	181.22	358.3	392.63	58.48	232.62	84.44	540.18
i000405	heterozygous	heterozygous	heterozygous	heterozygous	heterozygous	heterozygous	no typing available	no typing available	57.48	79.66	53.88	60.68	39.65	172.65	318.1	61.74	57.77	94.87	46.66	92.24	343.2	252.49	67.18	53.13	64.96	67.68	76.32	69.83	91.71	48.22	61.38	75.91	82.3	107.57	51.02	111.5	78.52	68.19	157.21	67.74	95	81.18	90.13	72.56	109.15	70.24	122.94	65.13	76.79
i000406	heterozygous	heterozygous	heterozygous	heterozygous	homozygous	heterozygous	no typing available	no typing available	79.14	94.9	148.57	89.79	76.25	118.87	111.41	71.79	98.85	112.94	62.6	98.77	81.92	119.05	88.37	126.73	71.29	118.16	84.06	101.74	122.67	72.21	96.35	144.16	134.31	828.88	76.76	290.04	111.48	68.82	119.72	78.8	84.29	140.39	109.63	131.32	186.22	99.06	1075.27	84.19	91.63
i000407	heterozygous	homozygous	heterozygous	homozygous	homozygous	heterozygous	no typing available	no typing available	63.64	17019.4	14564.1	15723.1	99.63	55.72	61.8	36.54	372.03	435.69	48.55	83.58	258.43	272.9	76.05	51.43	68.32	75.3	67.21	153.11	502.59	374.09	157.28	502.51	103.66	147.24	4497.74	5162.94	5881.78	67.93	87.9	234.05	1002.52	136.99	84.68	967.96	692.12	52.34	93.37	87.71	172.78
i000408	homozygous	heterozygous	heterozygous	heterozygous	heterozygous	heterozygous	no typing available	no typing available	109.92	91.56	95.08	94.67	86.3	109.12	158.97	308.46	340.11	427.99	109.71	135.16	196.46	237.87	146.34	127.15	95.92	217.22	130.72	129.39	201.9	104.11	115.39	165.38	156.54	171.76	93.69	160.57	133.33	116.36	159.04	123.04	172.43	181.2	143.54	194.96	264.74	347.92	988.38	206.17	542.47
i000409	heterozygous	heterozygous	heterozygous	heterozygous	homozygous	heterozygous	no typing available	no typing available	133.48	420.63	389.14	163.2	134.72	168.52	337.72	157.64	157.85	179.15	2066.69	4993.98	131.36	162.89	140.04	145.15	135.73	113.67	129.15	139.79	2998.4	125.15	137.4	5219.66	5387.87	4135.23	117.45	279.47	157.11	137.17	193.7	127.3	227.15	169.92	222.51	142.89	183.06	115.75	488.28	126.02	127.14
i000410	heterozygous	heterozygous	heterozygous	heterozygous	no typing available	heterozygous	no typing available	no typing available	193.64	136.47	273.92	149.36	139.17	176.88	165.86	168.97	225.98	195.3	168.85	232	188.16	235.52	184.88	192.54	195.97	2328.34	305.83	204.76	208.59	177.64	285.82	318.91	133.1	175.29	133.67	222.03	169.74	144.42	317.87	192.44	321.76	219.06	136.41	321.18	341.09	86.65	210.18	107.4	168.42
i000411	heterozygous	heterozygous	heterozygous	heterozygous	heterozygous	heterozygous	no typing available	no typing available	152.85	86.3	81.69	112.54	105.18	141.72	155.71	125.94	190.78	191.32	155.7	190.91	163.23	211	168.91	132.42	138.28	152.82	176.76	171.96	207.57	147.92	187.37	314.54	182.22	182.13	105.63	208.44	194.5	115.09	374.43	130.62	409.58	224.83	100.24	218.24	269.42	76.29	166.19	104.98	144.08
i000412	heterozygous	heterozygous	heterozygous	heterozygous	heterozygous	heterozygous	no typing available	no typing available	118.15	191.97	167.5	181.42	84.09	103.5	143.58	171.06	231.62	208.86	146.51	203.67	138.86	218.41	128.99	87.44	94.62	115.2	165.71	127.13	211.09	97.57	128.94	199.34	292.06	215.76	113.48	177.62	186.09	100.94	177.96	183.28	141.58	260.31	282.02	194.58	229.19	344.52	215.68	492.74	304.99
i000413	heterozygous	heterozygous	heterozygous	heterozygous	heterozygous	heterozygous	no typing available	no typing available	53.12	41.01	40.44	58.79	38.59	39.21	2941.71	187.8	68.63	77.7	67.35	92.02	91.13	118.25	88.28	89.22	88.04	73.01	94.76	57.97	62.82	77.17	86.03	172.02	74.92	93.16	47.65	85.39	87.9	54.62	218.98	65.47	123.09	124.49	96.12	74.14	151.76	43.72	83.28	54.03	67.97
i000414	homozygous	heterozygous	heterozygous	heterozygous	heterozygous	heterozygous	no typing available	no typing available	162.72	190.52	192.86	181.57	150.74	175.23	259.5	195.26	243.6	257.79	128.48	230.17	350.17	433.66	197.74	189.99	165.23	217.48	219.55	192.55	282.52	160.22	202.2	261.08	225.86	252.58	147.71	304.51	236.91	185.8	258.25	244.2	308.67	303.12	279.93	256.82	250.26	209.48	323.45	212.01	235
i000415	heterozygous	heterozygous	heterozygous	heterozygous	heterozygous	heterozygous	no typing available	no typing available	32.68	207.73	186.51	189.51	21.82	53.85	2130.41	99.36	77.21	117.37	83.6	75.32	74.64	73.39	48.81	44.18	57	124.8	47.23	40.59	66.5	33.62	32.81	64.39	62.69	108.05	55.41	103.33	73.32	44.75	62.46	36.16	50.32	102.4	95.94	50.38	107.5	27.36	94.83	29.12	52.31
i000416	heterozygous	heterozygous	heterozygous	heterozygous	homozygous	heterozygous	no typing available	no typing available	111.43	442.62	186.49	380.9	296.42	85.56	454.97	162.6	249.81	237.82	103.27	102.78	524.36	1525.13	941.65	827.3	1649.81	244.03	430.44	468.82	224.88	103.47	197.28	182.53	1886.54	573.48	95.24	234.89	192.25	338.16	278.9	396.26	640.22	217.79	179.35	157.06	255.23	100.4	225.02	110.02	494.71
i000417	heterozygous	heterozygous	heterozygous	heterozygous	homozygous	heterozygous	no typing available	no typing available	128.2	167.64	148.65	167.54	97.86	139	105.78	114.99	264.51	326.98	1392.77	1274.71	169.7	173.22	270.58	236.99	319.67	167.7	258.71	167.5	143.37	140.24	203.3	200.52	864.31	116.66	71.94	147.96	100.32	99.55	7143.68	158.95	83.06	146.16	70.78	239.52	253.18	45.79	127.2	58.06	119.24
i000418	heterozygous	heterozygous	heterozygous	heterozygous	homozygous	homozygous	no typing available	no typing available	133.4	111.57	122.1	164	96.76	114.96	283.53	736.75	1276.93	728.7	111.28	178.76	161.44	172.85	150.86	165.49	142.92	113.48	167.84	114.93	133.44	150.44	139.94	221.86	145.99	186.49	109.85	159.61	160.48	108.39	176.26	113.1	129.36	203.45	160.74	130.53	231.36	111.1	154.47	111	133.77
i000419	heterozygous	heterozygous	heterozygous	heterozygous	heterozygous	heterozygous	heterozygous	heterozygous	28147.2	267.36	206.87	170.39	23349.6	26488.3	27908.5	188.68	290.47	274.84	24467.7	25566.9	26107.5	26777.3	18205.4	15754.6	17313.3	9278.14	14028.9	16939.3	23771.1	20302.7	27829.9	25960.6	26116.1	23145.7	7857.33	17596.5	1233.54	18620.8	28343.6	413.31	226.25	261.56	170.79	594.58	249.06	141.28	279.11	101.65	205.72
i000420	heterozygous	heterozygous	heterozygous	heterozygous	heterozygous	homozygous	no typing available	no typing available	348.01	200.91	174.96	295.1	636.02	197.04	168.92	194.5	173.33	219.62	136.44	165.26	165.23	203.17	154.66	201.46	196.75	200.86	238.59	207.7	236.23	188.59	174.83	206.76	199.91	426.75	174.89	650.1	228.77	133.72	181.13	202.55	323.02	302.94	301.3	189.85	268.14	361.39	1041.52	350.38	237.29
i000421	heterozygous	heterozygous	heterozygous	heterozygous	heterozygous	heterozygous	no typing available	no typing available	194.39	155.54	147.58	159.4	2643.57	171.64	349.01	161.6	216.66	189.74	172.61	242.25	738.26	917.36	186.33	159.59	156.61	182.42	250.75	232.7	329.9	170.98	213.32	281.43	251.43	638.4	153.86	304.5	225.01	159.15	255.71	206.25	183.36	561.42	441.95	277.1	211.61	134.85	192.44	168.11	193.89
i000422	heterozygous	heterozygous	heterozygous	heterozygous	heterozygous	heterozygous	no typing available	no typing available	132.37	143.18	123.52	245.71	64.27	99.17	188.52	87.52	193.15	330.08	168.38	397.26	305.23	516.56	406.73	335.14	310.12	351.29	503.15	235.52	151.04	333.89	486.84	572.78	369.14	303.45	112.59	200.2	349.95	211.25	1102.48	315.96	712.19	351	378.76	301.25	352.55	168.43	321.19	246.57	191.1
i000423	heterozygous	heterozygous	heterozygous	heterozygous	heterozygous	heterozygous	no typing available	no typing available	59.17	77.75	76.38	65.05	48.2	56.09	81.49	79.93	86.08	78.23	345.82	81.89	178.66	463.36	61.61	51.15	60.36	57.09	173.47	99.08	5213.06	68.08	106.28	277.67	1609.54	121.36	259	126.93	100.54	63.39	104.42	82.31	136.69	95.14	72.92	116.1	146.96	56.4	189.62	69.08	83.99
i000424	heterozygous	heterozygous	heterozygous	heterozygous	heterozygous	heterozygous	homozygous	homozygous	126.49	105.02	87.14	184.63	62.82	96.7	175.76	77.47	160.84	252.45	150.55	364.25	196.96	329.06	317.19	238.83	244.94	293.66	364.13	186.84	664.07	263.2	429.96	534.05	292	214.42	93.82	183.52	269.84	162.17	882.5	252.28	539.36	298.89	297.29	240.09	300.03	130.65	254.89	186.38	161.09
i000425	heterozygous	heterozygous	no typing available	heterozygous	heterozygous	heterozygous	no typing available	no typing available	90.14	118.83	85.88	101.08	70.75	114.44	150.8	143.01	112.39	140.28	108.52	122.36	376.81	282.95	104.62	95.34	118.47	108.48	132.68	101.41	169.25	97.58	102.95	167.45	137.88	176.55	97.06	169.51	124.07	110.48	317.25	547.96	375.91	181.67	209.57	145.95	202.28	95.92	144.85	100.54	107.89
i000426	heterozygous	heterozygous	no typing available	heterozygous	heterozygous	heterozygous	no typing available	no typing available	130.83	133.02	198.68	134.63	91.76	110.99	137.04	158.2	144.56	173.02	96.6	176.74	345.28	369.88	159.51	116.63	120.8	117.5	213.11	138.66	264.88	109.39	159.5	196.32	1376.47	3019.48	517.06	181.3	164.81	124	188.97	146.14	222.44	147.25	140.93	178.16	217.9	102.79	151.68	131.42	138
i000427	homozygous	heterozygous	no typing available	heterozygous	no typing available	no typing available	no typing available	no typing available	154.49	300.72	212.2	208.52	134.95	159.83	206.95	209.99	250.94	239.63	157.62	226.01	460.43	529.89	189.07	164.89	149.78	184.02	355	185.31	258.1	167.08	206.89	260.15	216.56	258.65	207.54	647.32	271.15	176.17	253.02	242.95	267.6	222.13	201.12	237.47	340.38	163.77	249.47	183.87	208.69
i000428	heterozygous	homozygous	heterozygous	heterozygous	heterozygous	heterozygous	no typing available	no typing available	220.39	221.95	231.22	224.05	231.35	271.04	306.03	337.24	414.03	535.46	245.82	278.96	444.08	538.48	246.99	297.21	201.82	402.11	255.96	194.18	386.08	175.97	237.22	427.08	431.5	1179.04	228.9	642.96	329.8	213.94	382.43	818.12	443.87	443.56	545.28	338.66	437.98	285.45	488.97	244.98	310.4
i000429	heterozygous	heterozygous	heterozygous	heterozygous	heterozygous	heterozygous	homozygous	heterozygous	140.5	80.68	79.83	100.35	88.3	124.34	606.73	163.64	142.94	143.13	578.63	524.52	375.01	451.1	292.82	458.97	415.07	472.52	917.16	1278.73	1146.89	1317.1	147.92	368.41	641.16	1454.92	992.56	1011.73	880.17	414.37	184.48	134.52	138.42	220.47	167.3	231.15	293.05	110.37	175.87	119.41	126.3
i000430	heterozygous	heterozygous	no typing available	heterozygous	heterozygous	heterozygous	no typing available	no typing available	62.48	78.84	70.94	56.97	56.27	49.83	77.02	49.79	59.51	60.81	73.6	90.15	141.72	198.89	66.86	61.99	53.99	58.34	75.57	70.64	91.14	59.59	74.94	97.18	80.71	158.04	52.07	94.91	69.19	62.56	104.94	65.23	101.69	84.61	71.87	98.78	96.25	57.09	82.4	76.67	66.98
i000431	heterozygous	heterozygous	heterozygous	homozygous	homozygous	heterozygous	no typing available	no typing available	169.76	186.57	133.83	218.62	143.76	264.27	345.18	174.52	227.06	235.69	324.62	234.02	191.11	228.19	257.44	160.78	249.19	136.01	657.32	496.44	446.81	260.68	227.84	2880.29	1022.11	873.56	411.9	359.3	355.52	136.79	817.7	289.4	383.38	288.85	235.81	352.49	441.43	143.2	182.16	249.06	262.09
i000432	heterozygous	heterozygous	homozygous	heterozygous	heterozygous	heterozygous	no typing available	no typing available	51.22	43.46	41.38	58.24	42.37	39.67	323.29	155.06	173.37	97.28	72.55	94.69	62.74	80.47	66.58	78.54	72.3	60.82	74.44	56.27	58.81	71.37	57.72	116.12	82.59	116.41	41.01	83.76	80.29	54.08	118.86	75.03	56.77	118.37	114.24	61.24	150.33	39.78	70.77	46.7	62.3
i000433	heterozygous	heterozygous	heterozygous	heterozygous	heterozygous	heterozygous	no typing available	no typing available	107.28	71.55	69.48	92.22	94.96	102.19	150.48	83.34	107.21	106.55	125.09	127.88	140.75	156.57	131.74	98.74	95.51	99.73	134.74	110.94	136.1	95.91	121.09	132.83	175.71	153.06	83.07	139.6	128.4	84.8	134.52	118.73	288.21	134.86	113.45	136.39	167.72	109.73	135.82	127.88	114.86
i000434	heterozygous	heterozygous	heterozygous	heterozygous	homozygous	homozygous	homozygous	homozygous	153.95	149.29	116.93	270.04	63.62	122.5	179.77	104.7	235.6	421.12	2576.72	484.12	292.5	525.76	493.82	396.07	378.43	450.65	590.72	285.99	162.49	409.2	663.88	720.21	367.6	283.53	114.09	220.11	407.91	242.09	1306.21	385.42	944.69	438.38	440.58	374.84	436.03	200.15	381.85	303.04	218.06
i000435	heterozygous	heterozygous	heterozygous	heterozygous	heterozygous	heterozygous	homozygous	heterozygous	431.06	144.38	143.9	202.59	242.66	280.04	963.98	540.95	417.17	385.93	897.97	868.91	573.12	654.86	309.27	216.69	224.04	344.42	323.71	346.17	1727.59	323.72	444.86	485.19	970.64	360.99	289.63	559.74	378.05	220.5	777.95	234.29	250.94	350.23	196.74	443.01	506.27	143.26	322.73	189.93	252.68
i000436	heterozygous	heterozygous	no typing available	heterozygous	heterozygous	heterozygous	no typing available	no typing available	213.05	118.62	117.75	120.22	112.49	131.81	182.87	115.77	151.84	162.62	123.17	219.64	291.56	286.27	278.98	161.66	183.93	138.05	189.04	140.87	208.66	177.45	204.67	268.26	190.99	213.25	115.78	256.95	181.26	149.63	336.8	430.5	227.19	198.15	133.92	276.6	317.76	138.16	221.63	167.35	213.42
i000437	heterozygous	heterozygous	no typing available	heterozygous	heterozygous	heterozygous	no typing available	no typing available	416.78	951.42	1003.01	609.08	203.73	267.88	341.18	180.91	228.5	258.69	278.24	511.62	500.67	490.39	419.72	271.69	316.8	241.08	313.75	243.62	488.29	429.99	341.34	556.92	498.69	483.83	406.67	766.9	328.36	241.96	592.75	450.42	390.5	287.77	244.04	439.14	493.42	215.02	357.67	278.11	285.74
i000438	heterozygous	heterozygous	heterozygous	heterozygous	heterozygous	heterozygous	no typing available	no typing available	199.32	257.41	242.79	287.98	163.56	225.96	312.19	217.61	278.16	287.09	174.82	256.75	261.8	253.47	261.36	244.18	215.34	182.71	274.96	161.19	224.17	216.32	255.8	266.43	237.35	405.42	272.93	467.23	317.52	189.43	233.95	229.05	367.34	284.36	239.29	174.62	298.51	202.85	243.73	168.27	197.8
i000439	heterozygous	heterozygous	no typing available	heterozygous	heterozygous	heterozygous	no typing available	no typing available	41.59	52.03	37.08	45.24	27.97	43.25	2075.38	52.26	47.25	60.3	54.64	68.8	169.07	129.4	42.22	41.32	43.52	46.46	55.99	43.05	60.75	39.22	46.57	63.16	53.41	51.07	40.1	59.78	50.9	51.66	203.18	59.35	51.06	67.88	71.34	46.99	97.2	44.34	128.33	51.58	45.32
i000440	heterozygous	heterozygous	heterozygous	heterozygous	homozygous	homozygous	no typing available	no typing available	299.98	276.06	289.81	264.96	108.53	138.53	472.2	157.08	257.04	255.32	146.95	177.44	193.86	284.44	182.71	124.64	106.23	161.39	148.29	152.56	285.52	187.21	291.6	400.16	283.3	278.47	128.75	183.83	326.78	123.85	382.73	135.06	148.36	221.46	118.57	219.03	262.59	76.75	169.39	100.82	137.76
i000441	heterozygous	heterozygous	heterozygous	heterozygous	heterozygous	heterozygous	no typing available	no typing available	317.41	150.21	123.84	203.74	159.77	169.32	191.53	167.27	188.83	176.11	201.59	267.36	186.17	314.2	161.32	148.2	198.9	176.76	209.25	256.4	328.19	197.66	242.67	599.03	277.61	300.21	147.72	276.83	256.69	169.82	261.71	134.73	132.48	229.45	121.68	189.24	277.23	89.16	154.91	117.67	148.76
i000442	heterozygous	heterozygous	heterozygous	heterozygous	heterozygous	heterozygous	no typing available	no typing available	107.11	139.27	146.52	108.86	132.78	89.38	141.47	101.9	130.04	117.18	110.63	164.87	350.38	419.34	1122.39	1516.53	1973.54	114.31	143.72	134.7	292.33	137.92	136.99	174.02	316.77	221.09	172.82	240.85	156.67	218.19	162.03	149.6	386.44	142.8	142.9	170.47	211.92	99.71	223.33	118.6	157.12
i000443	heterozygous	heterozygous	no typing available	heterozygous	homozygous	homozygous	no typing available	no typing available	1450.53	275.68	287.72	286.42	204.96	181.08	372.17	201.56	277.78	231.15	116.66	285.42	589.28	643.51	332.09	1321.14	294.39	285.63	306.26	402.42	600.96	207.16	385.74	341.95	309.55	323.33	198.19	368.45	294.5	285.27	472.31	368.2	359.17	380.51	341.78	377.33	470.04	243.68	386.39	271.68	455.24
i000444	heterozygous	heterozygous	heterozygous	heterozygous	heterozygous	heterozygous	no typing available	no typing available	302.36	308.2	334.78	324.07	293.69	302.41	313.04	351.55	343.96	338	1111.72	771.54	322.8	353.61	309.33	341.16	298.88	297.75	332.63	297.04	515.34	313.13	317.63	374.84	1738.16	730.04	309.18	336.39	334.69	287.86	343.15	304.94	288.36	361.78	337.5	286.58	323.25	315.45	332.44	312.93	323.81
i000445	homozygous	heterozygous	heterozygous	heterozygous	homozygous	homozygous	no typing available	no typing available	456.59	308.96	325.2	1647.32	163.11	1284.96	2935.63	560.43	467.17	524.79	238.88	1823.37	731.41	1058.26	969.44	476.83	1269.85	1003.6	1171.06	1675.11	1504.48	589.34	506.03	2115.66	2278.8	1222.6	379.09	760.8	753.4	2012.53	1200.58	1072.88	265.1	2409.22	495.53	952.39	2609.01	719.64	2575.06	2410.99	1697.05
i000446	heterozygous	heterozygous	heterozygous	heterozygous	heterozygous	heterozygous	no typing available	no typing available	43.61	44.68	38.47	42	27.41	54.96	52.38	48.72	49.85	58.35	44.91	63.56	95.45	98.48	43.58	42.14	45.9	48.32	53.7	50.9	70.3	39.63	85.71	80.4	70.74	92.28	35.82	48.96	54.12	54.89	118.97	47.43	63.83	82.87	44.2	59.68	136.81	31.05	69.97	36.3	43
i000447	heterozygous	heterozygous	heterozygous	heterozygous	heterozygous	heterozygous	no typing available	no typing available	57.75	43.44	49.74	48.37	51.32	58.19	89.3	4662.18	4629.19	4387.79	85.65	77.53	166.17	257.4	72.72	51.85	54.27	89.35	88.89	69.49	153	51.44	67.53	151.44	135.49	212.44	53.27	88.87	73.44	54.3	97.42	53.23	54.06	82.41	50.4	94	136.9	43.29	81.06	47.16	75.3
i000448	heterozygous	heterozygous	heterozygous	heterozygous	heterozygous	heterozygous	homozygous	homozygous	1162.26	9030.92	4837.11	7230.16	111.06	2278.71	4858.26	8845.32	13268.5	11803	88.42	220.96	1115.45	1084.16	937.55	274.76	1992	1143.95	6714.69	12678	8581.36	13339.6	586.86	264.86	6203.87	7361.29	17981	15645.5	13160.6	477.16	512.72	1621.4	338.91	241.05	173.15	298.99	290.8	67.63	328.22	95.37	194.16
i000449	heterozygous	heterozygous	heterozygous	heterozygous	heterozygous	heterozygous	heterozygous	heterozygous	357.55	306.86	297.95	428.9	418.27	385.62	363.49	359.14	378.63	387.11	302.3	457.07	517.27	615.16	365.16	352.2	371.69	531.86	511.22	369.06	398.04	355.44	434.82	508	308.93	420.97	243.48	529.12	330.99	422.03	2545.34	367.29	347.81	361.6	204.04	552.3	471.76	140.76	368.65	172.17	288.64
i000450	heterozygous	heterozygous	heterozygous	heterozygous	heterozygous	heterozygous	no typing available	no typing available	58.02	72.52	53.24	67.02	33.56	69.2	376.38	648.82	493.69	434.48	724.41	103.32	218.25	174.17	395.44	65.12	100.41	814.01	70.76	65.4	947.45	61.45	55.56	122.24	171.99	119.77	59.97	76.11	116.44	79.57	139.65	64.26	92.27	318.95	618.57	81.55	183.27	224.24	81.54	165.3	58.4
i000451	heterozygous	heterozygous	heterozygous	heterozygous	heterozygous	heterozygous	no typing available	no typing available	122.34	95.44	209.14	128.61	50.16	55.06	200.75	99.74	93.97	136.64	78.05	168.64	221.46	233	168.92	236.32	163.12	85.04	115.06	88.47	92.82	105.96	83.7	178.31	128.46	220.79	70.59	232	127.89	69.07	178.32	126.66	136.09	258.88	557.19	93.8	120.76	87.16	163.1	126.99	104.55
i000452	homozygous	heterozygous	heterozygous	heterozygous	heterozygous	heterozygous	no typing available	no typing available	262.67	185.26	267.43	221.11	170.11	221.41	251.91	211.37	329.54	412.99	190.4	382.92	245.8	331.27	324.08	212.4	211.28	256.81	217.45	269.69	724.46	241.01	278.85	628.08	372.53	341.63	179.91	326.24	359.69	188.45	442.05	180.72	220.09	369.27	161.88	482.84	525.02	135.6	282.99	170.08	214.98
i000453	heterozygous	heterozygous	heterozygous	heterozygous	homozygous	heterozygous	no typing available	no typing available	19866.1	100.97	89.52	130.5	21873.5	19724.6	20564.3	470.52	19058.8	18795.1	110.79	911.64	4005.27	4318.89	7639.4	10601.9	13053.5	13215.6	2553.99	2796.89	1075.23	2202.31	19707.1	1476.15	1374.45	1331.4	649.53	497.56	406.78	13191.6	18992.3	2555.5	283.34	121.18	80.8	88.2	166.59	137.02	1283.16	114.08	515.33
i000454	heterozygous	heterozygous	heterozygous	heterozygous	heterozygous	heterozygous	no typing available	no typing available	130.23	58.92	79.46	97.07	72.84	112.68	221.11	136.68	197.21	234.17	129.5	141.64	128.03	112.36	174.12	91.14	101.58	78.09	103.14	106.38	127.43	103.22	125.72	219.48	147.34	137.04	66.44	352.97	118.98	78.9	190.6	100.08	174.37	137.08	101.68	132.22	117.08	66.74	117.96	103.78	97.26
i000455	homozygous	heterozygous	heterozygous	heterozygous	heterozygous	heterozygous	no typing available	no typing available	941.28	661.04	539.35	916.32	1376.16	1065.55	843.05	1033.78	1159.88	911.83	791.72	701.14	803.08	716.96	887.6	812.76	823.29	573.87	1454.37	1170.35	1547.29	643.93	1113.34	705.48	1279.68	2011.13	1115.02	1342.47	893.45	509.76	698.45	1000.68	629.07	763.97	825.02	747.83	938.83	1032.29	602.04	940.44	673.42
i000456	homozygous	homozygous	homozygous	heterozygous	heterozygous	heterozygous	no typing available	no typing available	185.5	153.43	158.51	152.64	329.92	348.15	310.94	785.15	731.37	841.18	205.63	1707.89	1080.61	5023.21	400.45	193.99	245.54	1110.21	966.74	1047.17	6630.19	840.81	204.44	3921.94	3181.35	3085.05	365.61	1355.54	280.41	612.15	3451.78	340.35	628.24	579.21	373.21	1219.33	786.94	321.64	799.65	311.1	1921.13
i000457	heterozygous	heterozygous	heterozygous	heterozygous	heterozygous	heterozygous	no typing available	no typing available	60.08	35.62	42.01	169.78	23.9	173.46	274.05	74.07	49.01	53.76	31.28	195.24	78.4	102.33	104.16	64.11	124.42	103.68	109.94	214.81	150.22	77.39	63.83	207.11	218.13	139.41	44.83	90.29	83.68	202.82	172.26	126.54	49.72	290.28	63.24	108.87	313.87	109	221.51	228.3	60.46
i000458	heterozygous	heterozygous	no typing available	heterozygous	heterozygous	heterozygous	no typing available	no typing available	256.11	364.27	284.14	368.48	185.88	244.24	211.06	292.1	397.97	335.64	510.58	451.22	299.08	391.6	253	216.96	250.27	499.23	348.2	281.41	341.17	246.14	329.22	376.5	395.48	251.42	199.17	374.36	324.89	195.8	355.13	275.12	175.92	1050.08	387.11	415.42	391.67	139.04	355.83	136.08	257.18
i000459	heterozygous	heterozygous	heterozygous	heterozygous	heterozygous	heterozygous	no typing available	no typing available	58.05	51.18	69.56	66.87	49.25	45.32	72.52	51.27	65.13	70.5	78.7	116.23	95.82	126.39	76.07	79.71	70.97	122.9	86.5	61.12	68.22	76.12	63.38	199.78	133.86	203.49	46.32	83.33	83.16	53.95	119.22	55.78	75.24	101.46	74.48	78.23	122.37	46.89	138.96	54.83	70.99
i000460	heterozygous	heterozygous	heterozygous	heterozygous	heterozygous	heterozygous	no typing available	no typing available	579.2	374.08	371.39	498.34	545.84	693.41	2156.72	783.96	874.16	713.95	434.34	485.39	541.04	450.02	623.74	579.82	593.5	412.05	1271.55	850.72	608.9	399.19	714.44	523.27	1180.88	2113.76	712.93	586.74	541.71	403.52	557.35	1316.71	457.82	642.38	587.58	592.05	703.84	598.92	498.46	624.85	499.82
i000461	heterozygous	heterozygous	heterozygous	heterozygous	heterozygous	heterozygous	no typing available	no typing available	418.75	110.43	112.64	139.24	138.23	161.26	146.8	288.62	295.45	300.68	124.68	192.06	166.53	273.1	191.27	175.45	124.29	167.92	186.8	190.02	255.43	119.86	600.79	297.8	212.84	313.49	135.41	225.28	162.29	145.6	220.39	152.59	150.46	222.61	143.77	241.86	298.99	121.6	170.39	140.87	160.78
i000462	heterozygous	heterozygous	heterozygous	heterozygous	heterozygous	heterozygous	no typing available	homozygous	56.82	49.25	44.83	62.17	134.31	43.11	119.97	257.53	193.32	369.6	66.96	89.59	101.74	135.12	76.6	93.82	90.16	261.86	110.79	553.7	632.62	764.96	63.43	161.44	133.94	245.45	578	587.49	583.76	60	113.15	55.32	88.23	110.14	134.56	75.38	155.18	49.05	83.88	52.57	77.68
i000463	heterozygous	heterozygous	heterozygous	homozygous	homozygous	homozygous	no typing available	no typing available	571.42	115.52	110.27	152.37	65.05	445.99	805.39	87.6	134.21	136.26	1192.26	510.72	98.95	131.03	117.91	127.56	86.3	105.81	118.03	107.09	619.86	621.97	435.12	596.18	511.91	222.9	97.62	135.92	157.66	87.84	511.56	89.3	150.22	156.05	78.65	143.34	206.08	71.47	128.32	84.75	108.01
i000464	heterozygous	heterozygous	no typing available	heterozygous	heterozygous	heterozygous	no typing available	no typing available	109.31	15783	14726.6	15316.5	714.01	102.74	500.44	238.7	274.52	317.25	711.43	709.4	7338.51	9013.62	313.11	357.34	1169.56	205.68	14111.9	8133.01	3379.59	9409.12	979.1	249.12	654.5	327.1	14665.1	19255.8	15152.7	450.35	180.14	99.61	18882.3	14167.1	18428.8	16337.8	15572.6	22106.4	22710.9	22402.2	22440.8
i000465	homozygous	homozygous	homozygous	homozygous	homozygous	homozygous	no typing available	no typing available	59.47	119.86	120.81	129.8	187.48	123.67	136.56	54.17	67.86	119	80.48	167.72	277.95	360.18	112.29	112.1	129.9	125.67	127.43	148.04	230.51	382.35	88.64	198.9	447.02	1524.49	129.88	299.72	169.57	116.8	116.95	12038.4	8650.29	1342.87	1873.69	7605.8	6309.81	7828.63	7756.11	7947.95	7047.15
i000466	heterozygous	heterozygous	heterozygous	heterozygous	heterozygous	homozygous	no typing available	no typing available	6151.44	108.29	92.92	100.63	63.55	61.44	133.54	91.33	95.08	126.99	70.13	94.68	127.31	188.04	58.3	62.32	61.28	80.44	101.95	84.61	149.85	62.92	3581.04	126.76	88.59	114.5	61.21	197.6	80.29	64.87	142.14	127.23	83.44	94.61	59.05	99.13	175.81	60.2	179.43	68.68	75.39
i000467	homozygous	heterozygous	heterozygous	heterozygous	heterozygous	heterozygous	no typing available	no typing available	49.29	38.88	37.47	39.46	34.16	56.35	105.38	45.89	73.52	66.7	43.39	66.5	94.06	92.16	46.62	48.68	45.49	44.14	57.46	52.98	70	37.28	44.89	84.03	64.5	69.95	31.67	49.96	57.89	58.42	75.64	38.1	2581.75	82.03	44.65	57.56	124.42	45.55	336.08	38.91	58.59
i000468	heterozygous	heterozygous	heterozygous	heterozygous	homozygous	heterozygous	no typing available	no typing available	162.86	143.95	143.94	173.93	131.24	186.8	201.92	179.05	222.91	230.53	189.64	245.32	208.21	242.56	205.03	163.38	186.1	186.34	212.99	156.92	249.59	132.3	149.08	329.8	221.11	269.11	120.9	166.21	211.64	206.17	298.76	140.59	233.44	291.19	150.82	204.06	366.24	103.67	254.64	136	144.32
i000469	heterozygous	heterozygous	heterozygous	heterozygous	heterozygous	heterozygous	no typing available	no typing available	261.04	225.13	163.75	208.61	133.78	736.16	233.13	225.58	252.2	565.23	692.36	4903.44	2310.99	2157.21	2422.22	1501.98	4232.15	264.51	3248.48	3230.06	10830.9	7707.84	254.97	3823.46	9745.54	10213.9	447.7	553.29	547.81	4769.6	780.45	21263.8	20940.3	592.45	956.58	20912	20437.7	21361.8	21455	21578	21280
i000470	heterozygous	heterozygous	heterozygous	heterozygous	homozygous	heterozygous	no typing available	no typing available	284.9	204.65	179.45	216.49	233.38	386.57	376.28	289.22	427.26	374.49	253.88	402.94	371.48	555.77	304.11	302.04	359.42	350.69	536.87	347.66	390.69	312.12	433.68	418.54	237.65	290.93	160.5	346.04	216.65	224.87	426.16	338.43	278.93	303.78	157.73	552.72	489.04	124.77	275.7	147.74	269.77
i000471	heterozygous	heterozygous	heterozygous	heterozygous	homozygous	heterozygous	no typing available	no typing available	82.86	73.38	61.38	65.96	203.79	100.21	239.56	114.09	164.73	189.15	74.49	102.47	263.16	203.14	93.19	82.16	91.49	116.99	191.24	89.86	130.23	52.54	123.67	107.99	210.62	398.77	99.46	171.15	114.67	88.3	172.15	879.14	212.12	289.71	330.79	84.56	141.58	76.8	115.1	73.35	78.08
i000472	heterozygous	heterozygous	heterozygous	heterozygous	heterozygous	heterozygous	homozygous	heterozygous	104.74	123.4	98.92	107.32	78.8	110.75	146.74	155.92	158.19	185.42	92.09	114.46	397.84	304.76	110.41	113.75	112.44	101.55	113.52	103.07	136.76	87.9	112.2	151.9	113.59	135.41	91.67	134.86	120.53	104.56	173.87	114.11	363.98	137.18	133.38	114.71	117.23	105.78	124.17	114.3	95.65
i000473	heterozygous	heterozygous	homozygous	heterozygous	heterozygous	heterozygous	no typing available	no typing available	105.51	113.53	86.46	116.15	68.72	72.33	139.66	102.06	113.78	120.2	148.08	153.96	445.79	365.28	129.71	141.36	121.51	107.07	147.84	85.33	1292.17	176.98	110.77	219.57	645.85	135.61	106.58	139.6	145.87	98.16	213.87	92.89	127.24	157.77	177	125.06	189.8	78.21	204.77	82.7	129.16
i000474	heterozygous	heterozygous	heterozygous	heterozygous	homozygous	heterozygous	homozygous	homozygous	138.62	213.9	105.05	167.41	140.9	45.68	215.63	140.15	153.26	143.79	206.66	231.68	632.47	611.26	159.12	116.47	149.81	218.71	110.52	82.55	180.81	106.76	77.85	256.76	235.01	232.2	76.39	130.1	322.45	124.06	412.84	57.99	100.82	84.51	82.44	85.19	105.1	79.88	99.71	58.08	56.98
i000475	heterozygous	heterozygous	heterozygous	heterozygous	heterozygous	heterozygous	no typing available	no typing available	99.55	92.24	76.98	153.5	51.25	70.77	144.7	76.72	127.67	185.02	134.27	262.08	181.32	255.59	303.09	266.16	261.18	202.05	278.57	144.64	100.13	205.17	325.87	367.9	184.13	175.94	76.49	140.44	184.98	130.82	703.02	204.06	640.6	241.48	213.02	177.17	261.03	124.68	213.99	165.91	131.43
i000476	heterozygous	heterozygous	heterozygous	heterozygous	heterozygous	heterozygous	no typing available	no typing available	79.76	101.29	132.14	117.86	59.96	71.34	116.36	90.78	115.47	127.75	104.01	159.44	120.88	180.02	115.07	120.72	119.76	105.31	131.11	279.68	516.33	256.98	91.47	249.77	165.12	191.98	153.31	174.35	235.11	103.21	202.08	97.84	190.49	175.11	111.49	127.42	198.74	69.24	157.18	94.82	110.71
i000477	heterozygous	homozygous	homozygous	heterozygous	no typing available	heterozygous	no typing available	no typing available	182.45	129.19	122.34	197	192.26	192.83	241.25	119.08	164.9	179.98	263.28	209.79	235.17	324.68	170.69	188.01	136.97	463.67	148.32	173.78	296.19	140.38	211.99	336.03	233.64	261.42	140.59	241	182.38	226.7	299.27	187.35	276.95	246.67	273.97	262.85	769.04	1016.06	379.86	3152.32	1669.75
i000478	heterozygous	heterozygous	heterozygous	heterozygous	heterozygous	heterozygous	no typing available	no typing available	156.54	128.55	123.77	125.65	108.64	133.21	149.64	2095.57	1266.64	371.05	92.02	176.33	252.52	334.99	293.47	243.12	337.18	164.29	163.25	164.41	302.09	119.67	180.36	243.59	188.5	476.44	137.13	190.7	198.4	155.11	425.83	169.57	184.13	201.27	138.02	232.78	280.41	136.72	221.57	134.96	161.24
i000479	homozygous	heterozygous	heterozygous	heterozygous	heterozygous	heterozygous	no typing available	no typing available	188.8	2108.21	438.62	980.12	141.16	176.89	198.29	185.09	1536.43	1987.27	127.59	246.78	184.09	276.24	234.71	207.57	171.85	211.08	178.01	219.3	336.91	177.24	223.84	343.38	311.21	445.98	156.58	238.82	633.01	323.52	433.99	228.73	181.87	303.48	158.53	322.86	395.51	136.83	242.02	176.48	193.58
i000480	heterozygous	heterozygous	heterozygous	heterozygous	heterozygous	heterozygous	no typing available	no typing available	295.28	198.55	192.7	246.59	268.14	304.75	317.88	772.17	1105.3	714.81	227.34	394.8	434.71	494.61	379.16	314.38	321.82	305.16	406.39	399.95	563.17	379.86	389.95	467.97	336.68	408.43	298.53	439.78	373.42	241.43	437.18	314.95	288.8	406.31	285.84	457.38	474.04	196.23	374.36	236.28	324.28
i000481	heterozygous	homozygous	homozygous	heterozygous	homozygous	heterozygous	no typing available	no typing available	157.07	54.27	73.69	55.71	42.89	48.54	98.16	38.71	51.23	48.45	502.83	642.92	162.94	74.52	58.81	52.74	45.13	51.22	99.92	68.87	89.14	78.68	92.12	94.82	589.6	95.28	64.27	133.32	78.38	44.78	2097.84	54.09	63.3	74.05	50.32	101.28	98.5	61.47	92.8	71.16	62.67
i000482	heterozygous	heterozygous	heterozygous	heterozygous	heterozygous	heterozygous	no typing available	no typing available	348.82	151.88	166.64	167.64	198.24	196.4	3443.48	801.5	344.78	290.86	372.52	277.67	467.24	529.49	293.14	246.15	350.57	380.96	371.66	246.37	598.02	208.57	278.52	395.19	334.41	498.72	185.32	589.39	261.65	190.95	674.18	526.6	678.37	361.11	371.04	337.88	350.96	138.54	303.34	197.96	222.86
i000483	heterozygous	heterozygous	heterozygous	homozygous	homozygous	homozygous	no typing available	no typing available	101.99	71.68	76.06	86.9	93.39	84.49	112.78	142.27	197.96	153.96	80.21	132.64	109.2	171.56	94.64	82.65	94.38	99.27	121.36	110.96	179.17	82.21	99.47	160.18	143.49	141.4	94.13	126.47	113.18	81.33	167.76	75.25	115.78	167.67	154.46	139.19	215.08	66.54	118.47	80.67	87.61
i000484	heterozygous	heterozygous	heterozygous	heterozygous	heterozygous	homozygous	no typing available	no typing available	199.15	141.75	157.33	143.48	165.12	182.81	399.44	210.8	268.85	256.46	151.82	246.19	325.5	398.87	214.74	182.67	194.81	296.43	262.71	189.57	263	172.96	223.42	360.34	211.38	230.71	130.5	216.64	196.55	149.9	324.68	265.14	179.82	244.82	157.02	281.47	256.16	124.46	265.36	132.56	176.98
i000485	heterozygous	heterozygous	heterozygous	heterozygous	heterozygous	heterozygous	no typing available	heterozygous	79.82	67.93	84.53	72.38	32.92	64.51	110.66	66.64	59.91	65.38	67.57	76.22	113.43	138.98	66.01	54.63	79.66	68.3	221.58	80.12	453.48	490.83	54.07	103.92	947.47	1540.76	134.92	93.89	261.83	79.96	97.83	61.86	57.56	840.53	722.88	61.73	115.22	65.85	120.42	81.21	69.56
i000486	heterozygous	heterozygous	homozygous	heterozygous	homozygous	heterozygous	no typing available	no typing available	166.83	49.32	40.44	57.04	58.66	73.78	295.07	48.62	61.34	78.43	118.11	109.45	176.98	109.65	120.96	94.44	90.87	60.61	98.95	92.5	277.99	138.63	119.64	195.58	112.11	240.76	66.39	96.81	128.06	59.55	137.71	65.29	116.36	87.43	50.98	111.74	142.59	52.12	79.82	83.44	66.01
i000487	homozygous	heterozygous	heterozygous	heterozygous	homozygous	homozygous	no typing available	no typing available	62.86	75.89	62.85	78.05	35.81	44.11	76.69	318.56	267.54	274.3	457.6	79.49	464.29	432.95	86.12	108.79	132	199.9	104.98	66.36	74.23	75.11	66.94	118.02	77.06	120.02	55.92	305.1	159.42	59.17	156.85	75.48	109.17	105.12	93.15	88.3	131.68	58.34	118.98	61.65	70.1
i000488	heterozygous	heterozygous	no typing available	heterozygous	heterozygous	heterozygous	no typing available	no typing available	69.72	73.74	87.08	94.85	46.96	61.63	140.38	73.44	85.97	97.93	79.12	139.38	123.41	134.59	91.7	90.22	89.39	72.1	103.27	69.26	89.96	95.68	79.15	154.25	112.67	162.13	55.44	137.81	109.28	60.06	139.29	73.62	105.61	150.78	235.59	99.15	154.42	221.28	213.25	95.28	98.62
i000489	heterozygous	heterozygous	heterozygous	heterozygous	heterozygous	heterozygous	no typing available	no typing available	144.2	110.2	94.81	118.08	85.01	97.5	142.11	176.26	200.14	207.24	114.88	159.49	299.15	318.17	149.27	148.76	138	121.26	144.46	108.22	1504.32	790.82	108.43	236.39	2304.9	2960.72	86.16	138.02	142.87	105.33	198.08	111.8	142.92	185.7	136.04	147.78	231.38	97.95	159.38	112.66	130.64
i000490	heterozygous	heterozygous	heterozygous	heterozygous	homozygous	heterozygous	no typing available	no typing available	46.35	41.31	38.33	42.56	37.64	44.4	201.25	63.05	70.07	54.44	75.84	89.07	69.81	92.09	44.04	67.37	93.42	44.9	90.01	105.85	100.44	94.18	52.52	134.74	254.09	100.18	87.39	167.34	88.95	45.4	70.63	55.74	307.1	78.3	61.89	80.62	150.28	58.28	590.3	59.31	97.63
i000491	heterozygous	homozygous	heterozygous	heterozygous	homozygous	heterozygous	no typing available	no typing available	659.04	3293.61	3241.06	3774.45	1056.4	1723.39	2227.43	382.55	538.74	562.87	3305.31	2828.86	454.39	482.14	617.69	56.34	786.92	1439.8	619.78	608.82	1875.37	2128.06	437.5	2441.06	3815.07	3083.77	63.63	4274.44	98.35	2150.59	268.62	19500.1	23522.3	19361.3	21256.7	1453.05	2249.12	11586.4	3953.72	12474.5	12491.2
i000492	heterozygous	heterozygous	heterozygous	heterozygous	no typing available	homozygous	no typing available	no typing available	86.29	101.09	86.08	101.73	64.38	79.21	103.41	102.91	111.49	130.64	103.3	120.62	236.59	221.73	111.15	115.03	108.04	100.27	122.21	89.97	116.81	106.8	89.59	144.66	112.6	336.58	80.29	127.8	120.07	88.51	156.75	103.45	130.53	150.54	119.82	116.19	185.38	96.46	246.5	102.7	112.65
i000493	heterozygous	heterozygous	heterozygous	heterozygous	heterozygous	heterozygous	no typing available	no typing available	110.58	35.76	34.8	48.92	35.83	36.65	82.2	54.41	68.02	59.71	58.12	79.17	50.65	63.23	53.96	65.36	2265.6	44.1	1327.2	618.88	64.52	62.28	47.67	104.38	63.06	117.35	34.95	65.09	58.85	39.54	78.42	45.74	78.94	85.55	55.31	55.35	118.56	41.02	64.3	38.63	54.23
i000494	heterozygous	heterozygous	heterozygous	heterozygous	heterozygous	heterozygous	no typing available	no typing available	172.55	301.78	179.13	325	128.72	118.4	179	152.66	193.37	183.02	76.97	138.74	323.52	416.62	350.27	299.7	344.85	127.69	134.52	137.41	198.74	112.82	203.56	198.4	140.24	191.7	158.52	340.52	154.8	126.81	223.78	185.92	192.69	189.95	160.74	197.27	207.76	120.53	450.82	130.89	137.81
i000495	heterozygous	heterozygous	heterozygous	heterozygous	heterozygous	heterozygous	no typing available	no typing available	73.93	60.25	54.25	76.26	41.26	44.81	88.89	89.72	121.11	135.09	129	118.08	278.12	281.65	83.81	101.65	81.28	75.98	90.64	64.72	1799.1	97.42	71.36	198.49	891.57	177.33	84.08	104	99.55	60.58	279.71	58.66	93.72	107.82	71.4	97.76	149.7	51.08	92.38	52.8	111.35
i000496	heterozygous	heterozygous	heterozygous	heterozygous	homozygous	heterozygous	no typing available	no typing available	81.27	38.98	31.39	37.95	24.72	52.96	91.1	43.25	41.98	56.23	87.08	63.65	141.83	121.05	45.44	43.54	123.75	189.02	385.4	89.04	78.59	30.6	40.37	82.73	344.93	474.84	99.86	49.9	58.73	55.75	74.79	38.25	54.87	81.25	45.23	53.99	129.3	29.78	54.02	31.87	56.12
i000497	heterozygous	heterozygous	heterozygous	homozygous	homozygous	homozygous	no typing available	homozygous	285.3	184.21	205.24	233.48	218.16	257.74	353.73	483.41	380.5	590	180.38	273.01	223.64	268.24	437.62	409	321.62	590.16	223.74	226.54	307.72	178.18	297.26	504.46	260.63	697.73	175.56	270.49	231.82	526.1	346.65	4802.84	740.04	7997.95	8702.04	806.92	897.88	17388.8	9285.75	12639.6	7120.52
i000498	homozygous	heterozygous	heterozygous	heterozygous	homozygous	heterozygous	no typing available	no typing available	146.52	80.52	76.49	86.94	136.13	136.13	168	140.96	163.85	214.77	156.79	336.07	210.41	764.74	174.34	91.85	144.07	184.42	284.52	220.56	996.06	124.93	119.65	842.19	498.52	614.85	86.5	256.44	152.98	263.95	529.89	129.93	126.02	257.09	149.45	319.58	241.91	59.12	147.45	103.34	242.62
i000499	heterozygous	heterozygous	homozygous	heterozygous	no typing available	heterozygous	no typing available	no typing available	68.54	66.51	64.06	74.89	52.81	92.08	330.94	98.82	79.62	93.98	169.29	414.3	140.4	134.79	75.42	71.85	79.66	63.3	216.82	121.32	636.25	167.54	148.62	119.3	585.74	544.74	103.42	170.49	384.66	82.04	122.53	72.31	152.7	114.32	84.54	79.46	160.71	57.42	91.43	61.58	68.94
i000500	heterozygous	heterozygous	heterozygous	heterozygous	heterozygous	heterozygous	no typing available	no typing available	327.41	823.38	587.2	600.5	281.26	350.99	1854.26	503.58	586.48	550.56	1095.34	505.3	1129.4	1421.9	497.97	336.05	501.6	386.24	425.47	503.32	1160.99	435.85	563.33	615.98	766.59	684.94	692.69	990.29	567.59	342.9	659.28	555.02	543.55	744.46	641.7	583.81	687.47	496.87	657.43	400.1	623.53
i000501	heterozygous	heterozygous	heterozygous	heterozygous	heterozygous	heterozygous	no typing available	no typing available	125.21	161.63	149.67	170.6	105.86	170.8	329.78	122.69	142.2	163.63	169.56	212.94	812.3	756.12	161.02	164.04	140.94	195.22	156.6	108.92	136.99	135.96	156.63	439.1	171.11	158.7	91.46	156.81	179.92	116.59	260.87	447.38	181.89	533.06	1739.64	150.45	189.81	159.26	237.35	144.04	122.54
i000502	heterozygous	heterozygous	heterozygous	heterozygous	no typing available	heterozygous	no typing available	no typing available	1982.63	126.98	124.92	150.53	94.9	114.23	127.72	123.26	148.68	152.89	88.05	142.84	207.69	251.91	140.76	99.16	142.02	118.94	190.89	143.58	197.88	106.38	1458.22	177.98	159.79	175.96	111.21	266.64	174.46	117.64	182.93	120.55	160.84	156.23	120	176.78	224.78	232.73	314.59	253.15	294.57
i000503	heterozygous	heterozygous	heterozygous	homozygous	homozygous	homozygous	no typing available	no typing available	624.71	302.27	246.79	257.47	167.8	576.68	2596.13	1331.98	750.01	659.78	1241.09	743.52	1119.4	765.31	458.02	349.48	511.04	1237.1	599.11	455.14	1998.07	681.49	397.03	844.22	1149.4	1569.06	483.74	599.19	549.21	408.03	1658.95	1401.29	2399.47	791.19	994.1	515.26	600.57	399.99	644.77	402.96	486.26
i000504	heterozygous	heterozygous	no typing available	heterozygous	no typing available	no typing available	no typing available	no typing available	560.6	396.16	409.68	502.19	449.35	593.29	1491.53	618.45	811.48	759.84	430.23	781.66	521.39	637.22	714.49	594.37	606.86	444.58	583.01	596.11	1031.61	466.32	666.03	1152.53	851.32	984.42	458.1	639.76	802.62	453.02	956.65	541.6	630.98	846.3	619.91	825.68	910.35	515.88	989.52	533.66	792.94
i000505	homozygous	heterozygous	heterozygous	heterozygous	heterozygous	heterozygous	no typing available	no typing available	185.23	50.38	45.56	47.66	45.19	76.83	94.68	75.84	75.83	80.72	80.02	173.93	123.58	119.52	72.98	72.79	81.53	65.03	91.98	68.79	103.52	55.96	76.13	219.94	134.76	144.34	54.19	59.12	67.75	87.73	111.54	51.39	88.99	137.42	105.48	68.05	130.84	44.48	76.74	46.88	62.42
i000506	heterozygous	heterozygous	heterozygous	heterozygous	heterozygous	heterozygous	no typing available	no typing available	117.42	562.19	301.57	513.48	105.56	76.54	99.2	176.43	611.65	576.5	217.32	107.97	95.72	116.91	108.49	71.06	75.22	79.34	82.36	87.73	129.47	68.66	100.28	129.68	99.04	146.54	301.81	503.4	425.58	77.36	217.42	77.56	123.19	111.68	67.15	112.09	103.83	65.62	99.36	81.34	76.82
i000507	heterozygous	heterozygous	heterozygous	heterozygous	heterozygous	heterozygous	no typing available	no typing available	93.7	61.52	43.44	55.34	31.79	171.51	2295.9	63.73	57.4	94.99	44.89	104.5	267.54	190.39	73.8	61.5	104.23	64.36	76.04	63.73	96.15	47.69	55.73	80.85	84.38	144.2	50.87	129.97	70.42	74.12	182.5	61.92	102.65	94.91	75.01	74.57	163.68	52.18	134.7	48.7	74.04
i000508	heterozygous	heterozygous	no typing available	heterozygous	no typing available	no typing available	no typing available	no typing available	485.04	56.58	55.68	67.73	92.3	100.01	167.08	54.07	70.91	78.48	103.56	811.66	562.74	702.44	142.98	529.36	119.86	85.05	97.92	122.63	235.9	505.59	105.8	876.17	183.24	139.65	70.58	115.26	99.52	88.9	156.16	129.7	206.74	103.64	68.39	123.84	197.7	57.92	201.59	73.6	76
i000509	heterozygous	heterozygous	heterozygous	heterozygous	homozygous	heterozygous	no typing available	no typing available	24071.1	22066.1	22868.6	20256.3	80.97	15381.3	18271.9	19826.3	22370.6	18671.9	23458.9	22795.2	17143.8	17613.6	6998.13	7480.42	8946.88	90.13	7564.34	7391.92	21347.9	22462.3	23008.4	22322	23082.9	21390.8	21310.7	19735.8	18252.6	88.6	17425.7	85.69	163.35	122.18	79.35	144.59	171.12	76.09	104.95	96.68	114.59
i000510	heterozygous	heterozygous	heterozygous	heterozygous	heterozygous	heterozygous	no typing available	no typing available	56.92	56.58	54.22	64.38	41.12	48.34	76.82	67.98	77.49	79.88	64.79	78.4	199.23	223.38	70.8	82.88	81.35	74.93	111.54	62.04	74.74	69.02	59.8	116.22	124.48	168.44	58.54	72.44	100.17	53.52	225.38	59.67	80.48	86.78	76.6	73.29	75.09	55.9	90.42	57.38	67.5
i000511	homozygous	heterozygous	no typing available	heterozygous	heterozygous	heterozygous	no typing available	no typing available	354.7	216.4	215.9	212.81	225.57	249.18	266.55	293.69	348.62	368	425.37	359.93	517.81	621.99	405.2	415.75	623.07	217.74	440.5	311.38	294.59	183.93	283.28	422.14	455.77	752.12	316.13	464.61	298.75	226.79	333.56	257.04	313.07	324.44	319.06	301.85	380.18	252.68	344.93	248.67	232.99
i000512	homozygous	homozygous	homozygous	heterozygous	no typing available	heterozygous	no typing available	no typing available	78.54	174.2	151.38	119.44	66.08	75.22	103.72	85.21	151.86	171.64	3411.61	2584.68	105.28	147.53	1477.13	1399.25	1639.54	1147.5	97.17	107.56	152.37	97.71	101.18	615.16	774.87	184.88	92.84	116.56	103.23	79.9	10004.4	120.5	77.77	133.09	86.78	109.54	206.15	71.8	110.11	111.8	111.61
i000513	homozygous	heterozygous	heterozygous	heterozygous	heterozygous	heterozygous	no typing available	no typing available	192.07	151.75	147.61	162.35	140.72	183.47	255.72	1086.14	398.75	229.84	155.19	222.98	1097.71	361.06	217.32	179.85	175.72	231.08	199.6	190.83	282.13	167.32	241.57	290.86	215.04	250.18	146.61	364.68	269.08	175.5	960.99	191.54	301.13	245.23	174.2	266.9	323.18	136.94	240.55	174.04	203.79
i000514	heterozygous	heterozygous	no typing available	heterozygous	heterozygous	heterozygous	no typing available	no typing available	38.4	29.42	26.99	31.86	24.48	39.68	31.84	42.27	36.65	52.1	37.83	52.44	136.46	144.48	31.84	31.67	34.76	41.91	50.58	40.25	138.73	36.27	33.3	233.97	99.94	80.5	28.24	38.37	39.75	43.09	94.9	30.92	43.34	53.23	36.16	44.09	72.14	26.71	41.4	29.96	41.92
i000515	heterozygous	heterozygous	homozygous	heterozygous	heterozygous	heterozygous	no typing available	no typing available	623.93	15498	16348.6	17840.1	10827.6	3582.94	16606	20737.2	19791.5	20162.8	21499.5	597.95	12998.7	12763	14048.5	6815.86	14878.1	21472.8	13586.6	15776.9	1923.77	11107.8	4974.25	3995.74	972.11	3256.36	21576.2	21476.6	21687.7	12027.4	16457.7	518.37	499.05	13302.5	16274.9	2390.03	1695.64	21836	21047.6	20294.6	20997.6
i000516	homozygous	heterozygous	no typing available	heterozygous	heterozygous	heterozygous	no typing available	no typing available	87.79	64.24	62.87	83.79	62.55	175.4	517.76	77.35	89.8	102.95	184.04	158.87	103.67	148.54	124	103.71	127.52	104.97	114.79	75.36	87.32	103.76	94.68	203.22	161.62	157.61	69.76	119	160.34	74.18	168.73	77.11	107.7	114.88	82.5	94.84	156.29	77.11	112.26	73.95	88.39
i000517	homozygous	heterozygous	heterozygous	heterozygous	homozygous	heterozygous	no typing available	no typing available	101.1	75.07	89.83	111.68	243.74	108.35	154.48	146.08	244.89	284.28	122.17	196.63	183.3	285.33	178.6	94.6	104.07	129.75	107.37	107.07	229.78	74.74	115.35	342.04	257.03	249.5	86.9	174.8	173.94	95.9	212.05	93.59	147.08	182.38	95.61	174.55	233.29	63.57	150.45	89.34	107.87
i000518	heterozygous	heterozygous	heterozygous	heterozygous	homozygous	heterozygous	no typing available	no typing available	125.21	89.71	76.06	107.41	74.24	69.74	120.88	122.43	183.78	244.92	107.26	135.28	98.74	147.22	79.53	327.23	89.84	86.26	102.78	72.72	104.42	113.52	88.29	171.46	112.85	120.79	70.88	113.17	129.01	69.23	121.84	70.64	123.59	166.14	116.25	93.1	156.9	62.26	3582.48	77.19	97.38
i000519	homozygous	heterozygous	heterozygous	heterozygous	heterozygous	heterozygous	no typing available	no typing available	82.62	94.76	66.96	80.33	59.72	98.08	110.14	90.68	89.82	117.95	83.85	89.57	399.24	310.26	88.76	78.11	93.61	91.01	110.46	83.52	108.02	69.67	83.37	114.18	122.12	134.52	72.01	203.47	112.7	83.96	168.18	90.02	120.88	106.03	112.46	95.08	127.48	85.95	111.63	94.04	86.02
i000520	heterozygous	heterozygous	heterozygous	heterozygous	heterozygous	heterozygous	no typing available	no typing available	148.84	256.42	237.56	269.36	114.39	133.94	195.76	275.99	304.36	297.65	421.45	178.21	172.38	273.76	171.07	136.45	130.77	555.77	148.58	149.26	262.92	119.68	168.06	297.88	194.19	246.47	116.62	150.84	208.91	126.82	301.61	898.82	122.86	6151.81	7618.16	224.59	266.31	775.51	1242.86	189.06	169.82
i000521	homozygous	homozygous	no typing available	heterozygous	no typing available	no typing available	no typing available	no typing available	147.95	97.09	96.98	190.92	111.01	128.33	730.2	132.63	192.74	147.76	107.23	256.04	315.64	280.44	368.12	406.99	666.1	759.01	169.04	379.17	182.05	117.94	354.07	478.1	289.15	320.72	106.22	203.88	137.53	579.5	356.98	211.25	222.16	288.32	171.56	528.31	600.98	151.98	247.52	218.25	339.82
i000522	homozygous	heterozygous	heterozygous	homozygous	homozygous	homozygous	no typing available	no typing available	122.68	146.4	105.05	150.33	47.14	67.34	273.31	1232.59	1234.27	805.58	604.94	92.42	74.17	100.88	77.69	76.91	74.5	5404.62	68.02	92.7	101.06	63.45	84.87	165.18	79.65	121.79	107.12	115.96	108.65	56.88	153	388.02	60.38	139.16	140.13	109.79	86.21	65.18	80.93	74.2	87.82
i000523	heterozygous	heterozygous	heterozygous	heterozygous	heterozygous	heterozygous	no typing available	no typing available	1701.35	61.85	65.99	61.09	114.04	388.16	482.89	70.94	88.17	94.64	2168.5	2146.99	121.04	153.02	90.13	73.32	83.35	80.41	121.81	218.5	802.61	562.19	229.96	1072.36	3951.7	2278.17	241.48	357.61	200.59	73.59	305.81	82.9	2517.64	102.77	82.1	179.16	210.61	62.5	462.87	72.45	385.01
i000524	heterozygous	heterozygous	heterozygous	homozygous	homozygous	heterozygous	no typing available	no typing available	79.92	67.7	71.04	85.79	61.49	107.34	267.01	82.47	132.64	128.4	112.61	127.91	97.24	127.48	85.44	90.26	90.71	95.01	96.89	79.37	84.35	99.85	75.56	172.65	100.48	159.37	66.78	99.02	115.56	68.46	3663.69	76.98	86.47	146.7	86.85	88.15	161.55	60.32	99.44	69.36	90.12
i000525	homozygous	heterozygous	no typing available	heterozygous	heterozygous	heterozygous	no typing available	no typing available	102.57	1422.32	1187.72	524.64	63.9	153.87	230.71	220.69	186.11	205.19	497.9	292.62	387.93	358.14	105.74	95.68	154.1	276.31	183.5	127.04	297.6	126.91	124.26	345.83	299.47	262.83	128.36	204.77	167.21	167.31	279.3	89.41	339.94	188.12	188.93	148.68	198	102.9	160.12	100.52	123.52
i000526	heterozygous	heterozygous	heterozygous	homozygous	homozygous	homozygous	homozygous	homozygous	555.77	22733.6	22118.3	22591.7	2366.08	2248.53	3065.04	23052.2	22656.6	22447.9	17423.2	426.23	1641.9	2323.05	3561.22	1474.83	4021.53	18293.6	4491.72	8783.45	10510.2	13885.6	3483.41	767.53	2725.36	4206.75	22525.3	22389.4	22088.7	2350.32	798.36	428	311.14	19237.4	21348.3	852.74	476.78	9139.31	7726.95	10757.9	7782.04
i000527	heterozygous	heterozygous	heterozygous	heterozygous	heterozygous	heterozygous	heterozygous	heterozygous	605.68	485.3	425.71	501.34	344.57	497.03	591.17	892.83	626.52	639.56	436.38	609.78	888	749.68	496.48	499.36	383.19	440.62	612.05	429.49	443.97	550.15	571.47	615.17	773.1	712.02	321.74	831.26	523.25	386.31	673.3	614.63	991.37	759.88	1002.79	466.52	603.21	632.05	975.9	639.64	713.96
i000528	heterozygous	heterozygous	heterozygous	heterozygous	homozygous	homozygous	no typing available	no typing available	91.99	191.1	219.31	179.83	81.99	105.99	150.82	151.35	182.18	201.62	85.3	123.7	201.84	250.24	142.69	126.92	165.81	116.94	104.94	110.51	166.85	86.95	107.38	176.98	136.07	206.75	147.58	324.78	203.83	96.74	151.65	117.12	158.65	139.75	108.23	175.84	296.44	88.35	144.12	95.66	116.92
i000529	homozygous	heterozygous	heterozygous	homozygous	homozygous	homozygous	heterozygous	heterozygous	12819.1	126.92	121.1	145.27	19439.1	18196.9	20279.7	9034.9	8967.24	9664.7	22888.7	6201.84	4363.2	3866.21	6143.66	7449.61	7188.24	25598.6	6460.05	4766.57	3092.87	7657.36	14649.8	1954.83	8568.7	6678.92	4157.58	9834.12	4157.12	22153.1	594.29	209.72	227.16	279.01	314.29	343.63	332.79	132.16	678.94	168.5	316.08
i000530	heterozygous	heterozygous	no typing available	heterozygous	homozygous	heterozygous	no typing available	no typing available	97.86	192.41	138.34	125.02	70.12	123.01	252.83	178.52	124.39	165.77	175.58	152.18	590.21	412.24	210.1	175.12	154.61	166.96	166.06	117.89	275.94	109.53	115.67	194.92	198.82	266.14	110.54	253.68	161.63	123.28	268.98	124.01	291.22	190.6	230.68	134.43	208.72	130.73	185.28	116.84	123.22
i000531	heterozygous	homozygous	homozygous	homozygous	homozygous	homozygous	no typing available	no typing available	19.63	19.66	14.42	15.59	13.02	27.93	27.14	28.03	23.68	32.88	140.68	27.96	44.65	38.84	123.46	145.81	314.12	42.21	29.34	28.27	37.97	22.89	18.78	43.96	32.35	35.61	18.24	26.96	26.69	29.37	38.12	19.87	22.48	35.24	27.27	35.24	51.95	16.9	30.49	16.67	18.82
i000532	heterozygous	heterozygous	heterozygous	heterozygous	homozygous	heterozygous	no typing available	no typing available	75.15	50.65	54.24	69.31	44.46	49.39	100.1	119.94	153.05	134.48	127.08	126.76	126.11	159.68	85.42	90.63	79.72	115.02	104.5	69.58	86.9	89.24	77.8	579.31	259.13	122.82	52.05	144.08	108.09	64.21	1154.68	79.89	98.8	118.22	83.36	104.61	163.49	62.65	106.01	61.97	81.33
i000533	heterozygous	heterozygous	heterozygous	heterozygous	heterozygous	heterozygous	no typing available	no typing available	71.91	63.44	63.57	70.46	61.82	67.72	100.38	76.49	91.25	93.09	72.86	119.49	128.08	124.41	82.18	86.69	78.56	69.41	93.86	61.64	75.02	82.87	68.48	144.07	96.9	103.19	60.98	96.26	87.19	64.86	127.86	62.2	79.52	104.11	73.12	86.17	124.73	61.61	97.72	53.66	78.32
i000534	heterozygous	heterozygous	heterozygous	heterozygous	heterozygous	heterozygous	no typing available	no typing available	177.48	127.52	130.87	134.16	111.06	139.22	171.7	221.44	289.37	240.83	174.38	205.92	271.1	362.65	180.2	117.65	123.31	198.91	152.94	181.03	376.61	133.55	303.58	261.78	314.89	240.4	133.89	206.34	194.95	136.19	1010.69	191.16	156.87	243.81	126.87	246.98	275.91	101.77	179.75	142.19	155.28
i000535	heterozygous	heterozygous	no typing available	heterozygous	heterozygous	heterozygous	no typing available	no typing available	118.77	58.56	50.78	59.37	50.82	61.18	74.32	66.65	70.95	81.84	2207.73	86.2	78.11	101.31	79.21	287.86	96.51	62.06	64.56	88.29	100.33	53.28	74.96	100.54	86.33	128.54	54.8	209.61	91.75	63.13	107.78	74.76	5029.45	97.28	70.87	122.78	182.17	59.97	100.26	81.59	81.95
i000536	heterozygous	heterozygous	homozygous	heterozygous	heterozygous	heterozygous	no typing available	no typing available	162.82	160.57	154.66	184.01	121.85	186.05	236.92	181.63	200.77	279	173.41	280.82	388.88	400.2	203.33	229.89	178.25	171.32	223.79	152.52	197.21	197.03	181	287.19	233.82	391.61	149.14	395.73	245.96	148.21	248.31	200.18	310.08	274.52	273.82	209	293.31	194.82	325.84	192.42	237.84
i000537	heterozygous	heterozygous	heterozygous	homozygous	homozygous	homozygous	no typing available	no typing available	386.36	290.73	295.59	350.05	338.48	384.74	300.95	319.06	324.66	360.05	354.36	372.74	471.57	468.19	313.92	320.94	298.95	255.36	321.66	301.28	329.16	338.88	339.81	384.21	404.23	423.13	294.25	346.63	327.98	280.5	369.69	319.06	281.04	529.89	499.12	297.08	350.61	294.59	311.67	330.92	300.23
i000538	heterozygous	heterozygous	homozygous	heterozygous	heterozygous	heterozygous	no typing available	no typing available	199.03	163.88	128.42	170.75	166.05	107.05	222.91	159.43	273.72	246.24	186.5	184.84	443.04	451.12	181.62	187.2	167.31	121.9	170.96	130.38	195.07	165.6	160.21	265.06	182.7	263.29	137.89	189.66	211	106.88	351.83	154.78	524.54	184.95	138.07	134.63	205.84	104.07	182.54	104.13	140.79
i000539	heterozygous	heterozygous	heterozygous	heterozygous	homozygous	homozygous	no typing available	no typing available	69.68	61.85	50.78	60.94	40.36	79.96	79.02	265.28	234.67	99.86	60.56	79.21	92.19	98.99	102.96	63.44	171.63	61.85	125.52	88.04	94.91	53.27	58.08	130.52	147.09	210.41	67.02	69.95	71.55	76.58	165.72	57.43	83.96	118.52	59.82	88.43	166.01	45.75	79.92	48.3	62.04
i000540	heterozygous	heterozygous	heterozygous	heterozygous	heterozygous	heterozygous	no typing available	no typing available	40.02	38.09	38.44	47.32	30.21	40.16	89.12	73.84	444.74	275.65	74.57	63.49	53.9	81.68	164.12	74.12	124.06	96.81	82.84	41.14	45.98	52.18	40.74	112.64	76.25	76.05	31.31	43.07	53.77	40.77	72.28	46.69	46.88	97.88	89.99	66.73	60.73	31.01	65.96	31.94	45.52
i000541	heterozygous	heterozygous	heterozygous	heterozygous	heterozygous	heterozygous	no typing available	no typing available	110.68	11776.7	11086.8	10482.7	77.48	97.97	130.91	5641.6	12271.5	11185.4	59.27	110.44	102.93	178.92	94.65	83.9	125.78	94.16	278.17	144.19	153.15	76.67	120.71	165.32	163.48	283.82	10459.9	11109.2	10143.5	83.62	154.12	88.94	429.64	184.05	93.03	177.96	255.49	60.69	118.62	94.08	98.36
i000542	heterozygous	heterozygous	heterozygous	homozygous	homozygous	homozygous	no typing available	no typing available	60.32	52.49	49.99	64.94	43.75	54.1	16025	48.89	68.19	68.88	73.95	115.39	65.99	89.23	67.78	72.77	74.34	59.45	82.37	61.86	73.17	79.54	59.32	124.02	77.46	84.13	48.78	83.02	84.41	51.97	95.03	49.65	953.82	111.68	61.23	84.78	133.14	44.95	85.46	50.12	74.87
i000543	heterozygous	heterozygous	heterozygous	heterozygous	homozygous	homozygous	no typing available	no typing available	697.85	525.4	461.22	561.36	711.01	745.16	857.08	706.46	869.04	743.3	369.04	1498.26	1297.24	2320.48	1689.44	892.3	1262.63	1056.62	1710.6	1343.18	2707.15	808.6	819.45	1671.42	1608.16	1925.94	722.8	1263.86	731.08	1098.28	1735.78	718.4	812.26	809.81	579.18	1118.3	1014.63	521.16	735.42	589.32	609.49
i000544	heterozygous	heterozygous	heterozygous	heterozygous	homozygous	heterozygous	no typing available	no typing available	278.16	124.57	96.48	123	103.17	328.46	624.98	118.92	128.3	152.32	1367.47	564.62	632.48	573.78	180.55	173.71	156.06	122.55	203.12	127.91	139.06	137.02	185	405.6	1672.98	145.46	81.89	130.04	151.17	127.17	373.75	299.21	5543.43	160.38	198.62	474.9	529.34	2532.91	11845.1	2370.2	6473.78
i000545	heterozygous	heterozygous	heterozygous	heterozygous	heterozygous	heterozygous	no typing available	heterozygous	1479.2	216.54	205.34	205.61	245.68	249.8	327.38	304.4	470.23	382.18	158.46	262.85	519.61	622.9	245.81	188.13	192.22	235.89	242.97	275.05	317.2	181.76	705.88	343.56	261.13	331.76	187.14	308.46	288.59	205.4	405.73	269.25	1873.3	364.68	230.05	332.78	427.67	179.9	259.86	223.21	214.93
i000546	heterozygous	heterozygous	heterozygous	heterozygous	heterozygous	heterozygous	no typing available	no typing available	140.87	119.06	125.61	131.38	99.94	137.61	191.47	84.73	134.93	130.77	176.33	194.92	220.96	304.86	121.88	94.84	126.25	184.94	200.1	203.94	260.45	187.37	153.23	216.72	242.33	245.12	167.82	245.67	206.88	134.16	224.06	110.64	159.08	251.64	108.84	188.87	291.54	97.44	157.61	122.65	121.93
i000547	heterozygous	heterozygous	heterozygous	heterozygous	homozygous	heterozygous	no typing available	no typing available	26.01	19.4	20.13	32.75	21.57	19.56	32.08	29.8	39.25	38.97	57.6	52.88	41.07	79.24	47.09	42.65	40.46	38	48.98	38.58	37.56	60.72	34.56	114.91	454.2	64.52	20.35	41.92	46.62	28.46	66.1	49.46	66.4	52.93	39.8	47.94	89.12	23.94	48.82	27.47	36.52
i000548	heterozygous	homozygous	homozygous	homozygous	homozygous	homozygous	no typing available	no typing available	249.26	843.59	492.64	716.14	105.38	153.72	274.26	2257.68	1461.38	1591.69	1049.25	316.33	155.36	250.46	213.58	129.94	154.5	2044.11	160.18	172.15	303.38	117.48	243.87	470.73	296.08	324.23	103.29	215.7	192.67	137.31	363.41	180.59	141.88	465.54	436.41	270.62	327.52	241.9	206.11	159.66	177.43
i000549	homozygous	heterozygous	homozygous	homozygous	homozygous	homozygous	no typing available	no typing available	73.36	49.04	44.91	65.6	53.57	62.36	156.34	67.12	73.96	69.3	451.75	86.21	72.18	99.6	65.34	63.61	68.25	314.14	86.65	85.72	105.38	62.28	80.47	128.53	92.55	92.59	55.12	80.46	72.22	65.55	147.87	102.96	77.77	93.62	51.39	105.53	180.57	41.27	78.39	50.13	66.72
i000550	heterozygous	heterozygous	heterozygous	heterozygous	no typing available	heterozygous	no typing available	no typing available	220.66	260.68	231.93	173.18	144.24	169.16	319.39	178.74	225.5	228.81	132.65	235.45	497.98	628.16	222.3	181.61	180.54	213.83	1375.22	225.15	290.71	166.61	220.09	302.11	264.46	416.22	179.08	301.55	252.3	221.85	276.09	248.15	340.89	374.58	706.32	294.34	348.06	211.38	275.49	211.13	225.84
i000551	heterozygous	heterozygous	no typing available	heterozygous	heterozygous	heterozygous	no typing available	no typing available	184.93	220.44	237.1	208.19	141.03	181.46	211.4	215.36	285.77	267.75	159.62	390.18	567.44	732.85	207.26	138.13	157.96	169.08	187.51	183.83	396	198.63	210.03	476.53	431.42	424.46	170.37	391.68	298.38	187.46	245.48	186.25	262.77	260.55	189.26	205.16	319.12	112.06	210.27	140.58	194.62
i000552	heterozygous	heterozygous	heterozygous	heterozygous	heterozygous	heterozygous	no typing available	no typing available	209.36	437.6	274.23	460.91	154.32	186.88	894.15	423.79	250.96	270.72	232.59	273.64	225.93	783.75	272.18	161.01	542.81	553.43	557.59	373.48	2054.14	280.53	172.58	386.66	667.77	309.46	208.2	477.66	614.78	406.27	332.77	142.49	147.17	301.41	164.65	245.47	218.82	106.97	187.4	137.09	170.34
i000553	heterozygous	heterozygous	heterozygous	heterozygous	heterozygous	heterozygous	no typing available	no typing available	341.32	322.7	260.26	312.6	285.38	313.56	300.02	326.55	450.64	394.88	301.62	480.96	479.03	507.93	390.56	296.16	347.24	363.07	450.74	325.64	395.65	351.54	430.75	597.3	337.41	319.3	244.68	398.01	333.15	266.86	618.69	372.89	370.67	389.06	232.07	545.04	524.54	190.66	444.09	216.16	341.96
i000554	heterozygous	heterozygous	heterozygous	heterozygous	heterozygous	heterozygous	no typing available	no typing available	254.37	260.62	239.63	230.32	358.42	252.13	337.52	301.58	401.94	333.67	172.61	543.74	669	1181.03	428.5	253.96	245.16	368.1	465.83	364.75	923.7	295.14	303.95	619.98	477.97	501.1	239.44	571.28	352.64	360.46	613.2	353.33	412.68	365.3	280.69	524.2	519.98	210.69	348.1	270.52	291.6
i000555	heterozygous	heterozygous	no typing available	heterozygous	no typing available	no typing available	no typing available	no typing available	214.23	132.03	138.6	170.27	164.06	226.38	478.14	525.63	346.82	303.53	121.88	258.18	251.43	313.17	250.66	172.16	183.15	257.36	218.58	234.06	317.39	163.76	279.26	519.77	272.28	319.37	148.06	269.67	270.43	184.18	388.32	285.6	192.98	309.91	169.04	334.62	374.15	139.65	352.18	183.82	204.36
i000556	heterozygous	heterozygous	no typing available	heterozygous	no typing available	no typing available	no typing available	no typing available	121.08	134.44	110.13	121.55	95.3	121.54	249.51	120.28	178.96	236.51	63.96	145.97	218.39	262.72	161.65	98.82	113.09	137.79	141.02	129.43	207.81	110.3	145.4	204.98	159.57	165.76	96.65	153.54	157.65	118.71	211.52	124.06	115.03	175.62	94.47	192.76	251.5	93.3	219.94	107.45	119.86
i000557	heterozygous	heterozygous	heterozygous	heterozygous	homozygous	heterozygous	no typing available	no typing available	147.3	160.43	185.47	146.83	131.06	144.54	167.25	180.36	239.36	247.02	93.05	233.18	389.26	492.57	214.87	151.56	151.05	190.12	212.52	182.54	279.22	137.35	165.57	306.68	220.86	519.2	137.23	571.31	227.16	186.96	298.18	243.46	309.03	213.72	188.06	313.51	339.49	159.12	233.75	173.57	185
i000558	heterozygous	heterozygous	homozygous	heterozygous	heterozygous	heterozygous	homozygous	heterozygous	99.8	67.71	168.11	91.85	65.9	88.04	673.62	91.93	131.24	145.06	187.34	186.09	119.95	155.34	173.94	113.77	142.04	92.32	113.77	98.68	180.88	98.68	108.47	255.86	339.34	221.32	84.36	128.27	131.43	72.92	180.4	261.73	1947.56	146.09	99.78	237.47	260.53	131.41	154.7	124.1	185.49
i000559	heterozygous	heterozygous	heterozygous	heterozygous	heterozygous	heterozygous	no typing available	no typing available	218.25	132.35	126.64	170.49	239.77	265.78	3463.55	182.74	263.32	277.92	294.24	327.04	3240.21	3802.67	236.68	164.06	176.07	313.43	247.7	369.55	316.75	197.08	300.42	522.32	369.49	339.06	238.34	254.13	277.4	296.38	260.72	223.41	183.62	287.94	189.72	232.57	345.87	127.14	247.07	150.52	197.64
i000560	heterozygous	heterozygous	heterozygous	heterozygous	heterozygous	heterozygous	no typing available	no typing available	55.94	37.42	34.09	41.21	40.86	64.69	70.03	81.23	157.56	233.44	38.36	80.08	77.8	88.89	48.7	70.44	50.51	48.41	76.43	59.36	82.48	42.6	45.02	114.49	92.94	136.11	45.31	94.09	61.04	66.6	79.88	68.23	55.09	84.33	55.13	62.24	113.32	35.11	89.57	39.02	55.19
i000561	heterozygous	heterozygous	no typing available	heterozygous	heterozygous	heterozygous	no typing available	no typing available	15217.2	49.15	36.6	42.91	413.21	223.01	366.56	10709.2	8691.86	5182.41	12900.4	659.42	1984.81	1625.45	101.43	101.63	131.22	13394.1	158.37	112.6	159.91	168.24	2135.27	579.99	213.89	370.28	42.71	74.23	63.24	138.82	5576.68	183.76	266.21	1479.87	3148.6	86.39	156.34	168	227.22	53.48	63.16
i000562	heterozygous	heterozygous	homozygous	heterozygous	heterozygous	heterozygous	no typing available	no typing available	122.56	180.7	120.2	137.59	117.66	196.46	213.78	137.73	145.06	184.48	304.42	513.5	408.98	289.38	127.7	120.59	143.06	292.34	224.67	623.9	358.83	198.04	174.6	747.34	490.85	416.2	142.85	147.4	243.28	191.78	242.63	254.87	157.91	182.78	164.79	172.03	191.68	107.32	180.87	108.31	122.08
i000563	homozygous	heterozygous	heterozygous	heterozygous	heterozygous	heterozygous	no typing available	no typing available	238	197.74	218.04	189.11	157.43	220.21	357.31	252.89	288.57	243.36	10762.2	249.04	274.69	320.58	166.81	182.33	256.66	151.14	269.94	197.88	384.16	157.52	244.53	259.34	275.88	220.67	161.56	206.41	229.03	127.02	302.88	225.89	157.77	291.53	219.54	215.91	294.88	166.02	177.29	168.8	190
i000564	heterozygous	heterozygous	heterozygous	homozygous	homozygous	homozygous	no typing available	no typing available	519.7	563.2	876.92	602.67	468.93	458.85	493.05	520.93	553.37	501.74	535.65	644.89	611.67	523.96	604.28	550.19	504.24	545.39	543.96	406.76	460.51	619.39	533.74	660.62	611.45	758.23	453.63	1842.64	1055.21	557.95	633.1	504.99	530.13	721.69	577.09	397.55	597.89	333.91	759.72	288.48	487.91
i000565	heterozygous	homozygous	no typing available	no typing available	no typing available	no typing available	no typing available	no typing available	55.36	50.87	47.1	67.42	46.03	51.7	64.52	57.48	75.86	82.23	61.07	125.4	75.73	100.9	72.41	86.07	70.7	63.61	78.63	50.54	84.66	82.54	59.94	220.1	78.93	106.89	47.52	89.59	88.57	54.97	94.99	67.53	83.26	101.15	64.11	84.99	155.17	50.35	88.76	54.23	76.81
i000566	heterozygous	heterozygous	heterozygous	heterozygous	heterozygous	heterozygous	no typing available	no typing available	101.5	99.59	76.55	93.27	62.4	114.34	134.18	170.57	149.11	137.04	113.26	121.03	208.67	179.23	98.64	85.14	93.68	98.85	122.57	95.96	310.69	148.82	93.5	181.06	413.94	167.58	83.99	181.8	123.94	106.78	166.92	117.34	178.91	1421.65	2490.64	114.61	183.46	83.81	134.5	89.71	94.69
i000567	heterozygous	heterozygous	homozygous	heterozygous	heterozygous	heterozygous	homozygous	heterozygous	66.53	85.68	57.52	84.3	42.72	127.61	453.04	3571.99	3230.99	2412.19	463.9	144.77	155.32	167.71	123.38	126.54	257.16	133.23	87.82	72.87	197.28	55.83	56.98	107.5	99.4	118.52	84.3	154.47	93.58	82.59	106.67	61.18	74.62	114.2	72.58	90.43	178.28	152.31	181.89	54.38	62.63
i000568	heterozygous	heterozygous	heterozygous	heterozygous	homozygous	homozygous	no typing available	no typing available	64.56	74.2	54.14	59.78	44.8	68.07	67.63	64.99	70.05	93.23	51.74	80.45	302.99	229.22	65.73	61.04	62.79	69.43	74.25	61.84	137.12	47.17	66.77	101.03	84.92	199.94	56.22	84.87	76.21	72.04	119.26	66.53	309.09	94.92	94.36	77.05	148.07	66.06	84.96	64.42	64.05
i000569	heterozygous	heterozygous	heterozygous	heterozygous	heterozygous	heterozygous	no typing available	no typing available	112.28	82.81	79.6	98.61	87.86	113.25	224.56	145.57	217.54	250.17	465.99	149.6	116.63	176.79	160.57	118.46	126.24	604.95	161.74	141.55	163.58	117.98	138.18	167.56	167.19	216.72	114.44	149.45	140.05	90.78	462.39	100.11	107.71	150.77	77.78	143.92	214.39	75.31	163.74	92.12	104.68
i000570	heterozygous	heterozygous	heterozygous	heterozygous	heterozygous	heterozygous	no typing available	no typing available	32.21	27.07	22.7	25.64	19.2	36.44	41.35	32.34	34.95	39.54	23.5	45.1	53.18	59.58	30.07	25.18	36.08	139.18	40.3	38.99	56.06	25.4	28.17	408.5	122.56	485.36	26.3	32.47	34.88	35.69	182.68	459.98	53.38	22353.7	23861.5	38.58	68.94	21.88	62.71	23.18	48.66
i000571	heterozygous	heterozygous	no typing available	heterozygous	no typing available	no typing available	no typing available	homozygous	166.83	122.49	131.4	152.51	141.71	175.51	200.4	189.25	264.25	268.78	146.11	250.06	196.86	262.88	281.4	186.23	159.66	231.5	192.73	228.44	276.25	147.41	232.72	302.43	247.94	1027.78	144.41	196.9	235.2	171.56	264.29	270.72	169.19	308.44	207.1	308.46	352.52	349.61	248.15	1099.47	261.28
i000572	heterozygous	heterozygous	heterozygous	heterozygous	homozygous	heterozygous	no typing available	no typing available	308.35	185.77	198.92	223.54	207.23	192.99	243.82	1310.6	1393.42	1233.95	421.16	250.81	415.26	594.7	278.01	211.92	214.76	556.61	221.18	192.37	341.29	177.26	254.23	449.52	232.69	285.82	166.14	284.87	265.43	191.33	1290.34	279.87	314.44	281.95	216.84	337.03	369.18	165.48	646.82	185.38	230.83
i000573	heterozygous	heterozygous	homozygous	heterozygous	no typing available	no typing available	no typing available	no typing available	161.57	1139.88	952.37	1278	143.21	146.87	211.59	178.32	201.85	195.79	246.1	252.57	1100.52	1253.64	178.25	206.55	573.32	187.34	932.98	279.77	424.41	151.23	190.02	247.08	637.06	241.44	362.3	275.18	201.08	203.04	1374.06	244.69	331.96	203.91	184.72	252.12	335.94	151.13	200.03	177.71	204.22
i000574	homozygous	heterozygous	heterozygous	heterozygous	heterozygous	heterozygous	no typing available	no typing available	40.03	83.19	262.05	144.44	22.91	51.57	119.31	75.51	82.35	94.48	109.74	62.24	67.52	61.91	42.35	39.5	83.37	45.1	79.84	50.05	72.3	34.25	40.14	129.48	62.77	89.46	121.12	151.58	68.28	52.66	253.4	65.53	92.63	65.38	52.3	57.91	121.58	38.83	65.88	42.22	47.84
i000575	heterozygous	heterozygous	heterozygous	heterozygous	heterozygous	heterozygous	no typing available	no typing available	60.4	7693.7	4240.43	3691.61	51.93	78.5	178.11	125.01	216.56	172.14	102.28	92.82	191.21	241.19	335.58	317.71	62.14	68.92	84.79	78.06	101.91	65.9	81.95	342.73	155.73	175.75	128.71	397.18	205.68	72.32	1080.27	86.25	100.44	92.8	104.77	146.13	175.62	72.11	111.42	821.92	101.67
i000576	heterozygous	heterozygous	heterozygous	heterozygous	heterozygous	heterozygous	homozygous	homozygous	2002.02	9749.17	7652.23	8525.26	68.66	88.58	249.95	1430.15	2112.01	2000.48	583.39	369.7	469.36	525.85	155.9	99.79	195.78	384.61	175.62	237.57	413.47	210.91	361.22	321.4	484.06	263.66	3685.26	4057.89	4805.94	230.86	345.73	153.7	242.49	138.07	88.4	151.27	214.5	1032.83	536.02	499.83	462.42
i000577	heterozygous	heterozygous	heterozygous	heterozygous	heterozygous	heterozygous	homozygous	heterozygous	20088.3	20057.6	16684.1	17487.3	240.86	182.44	361.32	24267.8	24275.7	24239.4	110.88	175.79	5304.95	8452.94	216.08	732.92	1469.8	22812	294.4	249.8	271.25	245.47	3077.42	367.78	188.03	8525.65	10276.2	9450.78	11629.5	1244.93	20446.6	14557.7	269.18	23883.7	24063.8	272.99	283.88	20819.7	20728.4	281.72	168.16
i000578	heterozygous	heterozygous	heterozygous	heterozygous	heterozygous	heterozygous	no typing available	no typing available	803.82	156.1	152.63	200.77	149.12	221.49	213.32	217.7	258.22	418.12	443.08	386.1	300.32	265.24	197.53	165.26	176.17	231.98	194.5	174.14	337.75	175.24	179.49	306.98	290.17	291.26	153.66	223.52	203.06	198.45	248.89	198.41	210.53	237.65	206.19	298.73	430.77	162.62	752.8	172.24	195.91
i000579	heterozygous	heterozygous	heterozygous	heterozygous	heterozygous	heterozygous	no typing available	no typing available	78.18	66.88	51.4	69.41	39.73	98.42	97.94	75.48	62.69	105.5	56.36	140.85	143.67	135.7	74.67	58.2	80.53	77.74	132.67	87.73	109.92	54.63	64.16	111.56	144.56	321.51	72.04	130.04	88.26	95.5	3659.33	3455.29	2102.64	415.24	702.83	1219.42	679.53	1874.01	1602.75	1850.26	1806.76
i000580	homozygous	homozygous	homozygous	heterozygous	heterozygous	heterozygous	no typing available	no typing available	63.48	86.97	59.85	86.49	43.06	50.34	472.56	77.05	77.36	91.81	61.04	81.01	356.22	290.25	89.6	84.6	75.27	79.19	90.1	67.22	72.33	73	68.14	106.34	75.01	87.11	53.78	123.41	117.52	62.08	137.47	103.13	1636.27	110.8	83.51	83.92	106.56	61.91	208.5	58.53	65.98
i000581	heterozygous	homozygous	no typing available	heterozygous	heterozygous	heterozygous	no typing available	no typing available	213.01	232.02	244.49	232.66	160.08	204.85	356.68	252.32	293.66	303.58	136.6	253.57	505.56	647.91	249.05	170.57	188.77	231.79	262.6	230.96	336.98	179.76	220.26	363.6	269.34	653.45	209.4	595.38	302	203.5	407.57	296.89	360.07	538.83	418.3	371.77	376.11	157.38	282.47	187.17	225.51
i000582	heterozygous	heterozygous	heterozygous	heterozygous	heterozygous	heterozygous	no typing available	no typing available	58.96	68.02	48.22	77.15	28.58	39.86	86.22	66.28	73.09	100.15	73.62	114.92	300.99	277.7	98.4	92.52	77.01	77.04	116.26	68.77	79.41	72.94	91.57	185.9	323.66	113.71	52.73	132.1	103.51	63.73	278.69	85.82	201.67	99.68	93.06	104.57	175.31	71.23	184.76	78.3	73.76
i000583	heterozygous	heterozygous	heterozygous	homozygous	homozygous	heterozygous	no typing available	no typing available	118.1	134.68	106.56	138	87.78	100.16	174.34	127.7	140.73	172.68	130.95	223.35	335.34	330.46	144.04	147.61	142.16	133.78	156.7	112.67	159.02	139.18	116.5	254.64	171.07	205.32	104.98	315.79	225.37	104.08	241.38	121.23	165	178.89	128.63	141.55	219.37	105.92	186.4	109.14	141.26
i000584	heterozygous	heterozygous	heterozygous	heterozygous	heterozygous	heterozygous	no typing available	no typing available	62.66	64.48	58.05	74.83	43.49	46.96	109.02	60.96	68.28	74.41	70.41	102.36	202.1	203.83	81.01	90.67	87.64	68.89	117.35	64.29	74.06	75.37	64.63	139.42	126.65	136.9	50.42	129.42	97.72	59.02	136.07	62.81	393.35	101.4	89.76	83.88	140.98	78.59	103.09	64.33	77.02
i000585	heterozygous	homozygous	homozygous	homozygous	homozygous	homozygous	no typing available	no typing available	280.41	168.77	225.22	184.41	201.94	213.02	204.77	319.52	410.54	328.37	308.54	286.34	266.99	328.64	255.42	198.15	198.4	264.37	254.78	228.65	327.88	176.98	249.83	331.95	226.93	306.18	179.39	314.36	273.18	211.68	408.44	268.72	243.78	276.95	212.06	369.23	310.54	210.05	258.24	218.79	233.96
i000586	heterozygous	heterozygous	heterozygous	heterozygous	heterozygous	heterozygous	heterozygous	heterozygous	47.96	82.66	57.26	54.64	29.02	41.35	154.73	49.73	45.64	60.8	30.25	47.77	311.56	216.92	53.78	44.37	57.24	51.99	57.95	47.94	67.13	47.78	50.4	64.33	47.23	66.86	39.26	62.29	55.51	58.72	110.48	48.07	84.23	71.92	56.17	54.34	114.58	45.75	64.09	44.31	41.63
i000587	heterozygous	homozygous	no typing available	heterozygous	heterozygous	heterozygous	no typing available	no typing available	79.85	170.4	54.85	157.86	52.23	77.2	74.82	52.52	69.05	75.72	52.79	114.51	84.72	94.93	84.65	64.3	63.42	71.02	83.77	85.62	131.17	64.21	79.18	131.35	100.76	116.52	58.93	113.57	98.33	70.1	116.21	73.89	95.02	131.72	80.13	114.99	129.93	57.93	142.8	79.8	86.77
i000588	homozygous	heterozygous	heterozygous	heterozygous	homozygous	heterozygous	no typing available	no typing available	503.16	45.01	46.74	66.61	292.26	56.49	203.83	111.07	201.58	180.66	63.58	88.38	130.79	154.49	427.52	123.22	91.06	65.53	83.49	61.12	183.59	79.37	151.83	143.28	96.76	107.37	50.34	79.32	77.25	62.99	2408.26	60.8	113.56	118.4	66.91	73.05	125.95	46.04	80.21	46.83	87.89
i000589	homozygous	heterozygous	heterozygous	heterozygous	heterozygous	heterozygous	no typing available	no typing available	584.01	259.28	210.31	344.04	498.1	656.2	412.61	807.52	897.04	415.48	742.35	1086.71	834.79	901.25	671.44	692.87	789.76	726.33	1197.13	720.5	594.54	683.25	924.41	847.85	659.24	460.82	250.04	653.09	390.18	472.55	1018.25	721.89	409.81	575.9	273.42	1211.68	732.95	177.03	574.13	262.7	548.2
i000590	heterozygous	heterozygous	heterozygous	heterozygous	homozygous	heterozygous	no typing available	no typing available	110.62	100.06	117.98	112.99	95.07	189.99	408.24	111.01	152.5	156.98	119.52	196.95	171.13	213.86	136.61	107.02	106.87	141.53	175.3	140.22	233.06	120.58	129.33	256.58	295.1	373.32	107.4	149.6	185.27	99.05	261.46	119.61	112.46	175.29	190.8	215.29	296.04	79.93	132.57	101.8	120.01
i000591	heterozygous	heterozygous	heterozygous	heterozygous	heterozygous	homozygous	homozygous	heterozygous	52.04	4753.04	2659.44	4230.06	42.75	208.83	347.19	1108.32	1755.44	1789.56	301.17	147.22	55.58	80.98	56.46	48.56	74.36	51.08	561.68	1632.5	167.84	2160.48	66.58	115.3	339.42	1535.92	8825.7	7489.45	5135.31	60.82	401.57	61.19	47.14	415.6	454.58	86	150.33	843.74	739.98	90.4	82.12
i000592	heterozygous	homozygous	homozygous	heterozygous	heterozygous	heterozygous	no typing available	no typing available	126.09	82.85	69.01	86.24	69.87	143.05	257.43	318.15	283.56	185.72	368.78	194.79	142.15	163.02	98.38	80.27	97.64	214.42	118.37	107.94	288.84	112.13	114.91	284.58	310.52	303.61	89.02	110.03	132.59	121.11	193.96	110.7	2712.92	250.49	181.34	112.97	214.24	74.9	148.71	84.11	90.05
i000593	heterozygous	heterozygous	heterozygous	heterozygous	heterozygous	heterozygous	no typing available	no typing available	179.42	171.31	128.4	126.34	89.25	134.14	373.16	412.13	212.49	245.24	121.51	202.18	491.78	352.12	245.84	235.65	305.01	146.24	174.56	159.26	312.22	140.79	158.75	285.72	202.92	1935.41	140.56	190.91	209.08	158.36	258.28	174.76	226.68	210.33	178.43	170.66	184.54	135.01	182.59	163.96	150.39
i000594	heterozygous	heterozygous	heterozygous	heterozygous	heterozygous	heterozygous	homozygous	homozygous	2573.21	21590.9	21579.4	21692.2	144.64	1146.57	2476.72	17207.7	17443.6	18904.6	3164.41	471.23	3122.77	3040.53	1452.27	1945.59	1683.13	5866.06	199.82	177.14	284.94	141.72	10515.5	1660.19	210.26	262.24	144.98	4709.5	20710.7	205.91	7123.17	222.96	271.11	9240.5	9782.91	302.09	361.53	5584.58	3797.99	1881.68	518.84
i000595	heterozygous	heterozygous	heterozygous	heterozygous	heterozygous	heterozygous	no typing available	no typing available	204	146.8	133.94	171.64	173	210.69	344.13	217.86	305.61	297	228.3	246.13	245.4	375.09	234.72	192.05	176.28	974.24	244.27	223.52	507.77	162.25	228.31	482.48	288.82	343.69	177.34	421.79	226.6	204.08	455.66	280.63	304.32	291.13	218.85	314.27	346.73	157.8	253.67	183.43	219.21
i000596	heterozygous	heterozygous	heterozygous	heterozygous	heterozygous	heterozygous	no typing available	no typing available	129.05	80.94	91.71	104.96	94.74	116.32	124.59	171.24	201.77	393.79	116.74	169.4	136.16	229.45	140.4	110.73	88.92	168.09	124.56	143.57	474.72	97.34	134.65	1142.96	304.79	257.55	100.02	155.95	161.26	110.47	248.21	122.41	147.68	240.63	103.71	188.95	257.33	72.06	152.14	104.04	128.8
i000597	heterozygous	heterozygous	heterozygous	heterozygous	homozygous	heterozygous	no typing available	no typing available	48.76	86.78	100.89	99.3	36.37	38.36	151.15	37.71	54	50.18	68.69	68.02	93.08	103.95	42.06	53.51	46.02	41.79	50.55	37.09	60.1	55.94	46.3	96.64	55.35	65.26	40.94	63.53	142.57	34	83.44	39.19	72.41	65.56	43.19	50.13	86.91	37.21	56.56	35.66	54.63
i000598	heterozygous	heterozygous	no typing available	heterozygous	no typing available	no typing available	no typing available	no typing available	2059.57	244.19	232.64	192.14	890.64	286.13	478.79	675.63	774.7	400.97	212.68	299.73	564.92	701.62	293.19	206.51	269.03	288.35	388.5	295.77	312.08	207.79	835.82	342.06	261.86	329.96	186.75	559.77	362.47	267.83	497.61	278.51	10661	474.96	570.92	388.8	442.33	246.04	439.3	223.03	286.59
i000599	heterozygous	heterozygous	homozygous	homozygous	homozygous	homozygous	no typing available	no typing available	321.12	236.72	173.58	212.51	177.82	212.32	417.46	1383.55	1112.66	335.07	336.79	225.78	563.14	430.42	201.72	178.22	199.73	295.46	198.62	167.76	235	174.56	194.98	276.62	215.66	213.24	175.74	212.74	224.61	191.83	293.47	194.13	278.98	258.38	338.72	203.97	250.32	211.35	233.61	201.63	207.87
i000600	heterozygous	heterozygous	heterozygous	heterozygous	heterozygous	heterozygous	no typing available	no typing available	89.58	78.18	62.86	94.5	55.22	82.79	9938.19	113.44	85.19	100.69	75.54	96.67	390.86	399.29	81.73	92.57	67.59	88.66	103.22	79.84	112.59	80	76.76	129.45	91.71	117.96	61.89	100.12	117.26	58.65	157.3	78.82	153.5	98.35	99.54	109.51	99.46	55.63	102.99	65.87	73.1
i000601	heterozygous	heterozygous	heterozygous	heterozygous	heterozygous	heterozygous	no typing available	no typing available	91.34	348.97	432.96	244.78	96.29	103.54	218.14	148.68	195.57	192.98	74.24	290.39	145.63	1636.36	141.43	102.24	133.07	178.69	159.08	113.78	2562.75	94.74	108.52	1239.11	684.28	738.25	71.65	154.69	100.59	116.3	934.76	109.76	85	136.56	86.99	237.29	271.31	72.72	137.32	101.75	306.86
i000602	heterozygous	heterozygous	heterozygous	heterozygous	heterozygous	heterozygous	no typing available	no typing available	201.75	1711.45	1226.42	1244.75	100.98	112.93	295.62	351.09	348.34	157.43	69.28	129.51	327.1	422	135.99	106.08	98.49	126.66	125.91	121.27	227.85	101.04	136.34	220.12	144.88	170.07	97.4	166.83	151.78	126.88	241.27	138.65	209.7	166.73	130.12	187.16	228.61	95.79	152.31	114.36	131.69
i000603	heterozygous	heterozygous	homozygous	homozygous	homozygous	heterozygous	no typing available	no typing available	320.33	72.71	66.97	89.32	61.96	86.17	134.72	92.79	102.02	148.75	123.61	152.38	97.84	156.05	100.88	126.2	100.95	101.79	130.86	114.73	837.51	105.84	138.16	247.44	299.45	241.17	74.96	107.33	119.33	84.45	340.19	671.71	187.31	145.82	112.3	184.24	248.56	72.88	118.12	87.48	141.53
i000604	heterozygous	heterozygous	heterozygous	heterozygous	heterozygous	heterozygous	no typing available	no typing available	13309.7	14402.8	13963.7	14531.5	37.2	157.35	277.77	16625.3	15922.4	12038.3	6190.73	3373.66	332.36	280.94	83.27	84.36	98.38	5346.97	3200.52	7960.18	6097.21	7206.44	243.08	413.17	3730.75	11662.4	15387.9	15955.8	16677.5	1093.73	7047.66	23804.5	6470.32	12521.3	16294.9	7673.58	1025.44	179.57	88.87	622.24	122.14
i000605	heterozygous	heterozygous	heterozygous	heterozygous	heterozygous	heterozygous	homozygous	homozygous	196.32	104.63	101.42	136.69	129.64	184.1	185.86	163.68	251.55	274.6	347.3	433.9	188.93	544.54	1064.89	934.81	1256.29	209.58	247.71	200.51	1201.06	258.36	197.06	718.79	571.06	1552.38	145.35	254.94	213.49	142.17	615.16	145.49	716.03	263.67	124.52	433.35	390.07	100.62	210.15	119.19	221.25
i000606	heterozygous	heterozygous	homozygous	heterozygous	heterozygous	heterozygous	no typing available	no typing available	421.17	459.01	440.02	533.12	307.88	422.39	359.61	382.51	672.04	555.82	336.67	585.85	530.11	641.55	494.94	448.4	555.28	547.4	650.8	458.33	610.23	445.8	574.65	636.14	372.08	437.68	243.7	459.08	599.48	319.21	951.83	425.24	900.81	495.88	260.48	730.71	624.7	253.15	756.67	309.46	574.64
i000607	heterozygous	heterozygous	heterozygous	heterozygous	heterozygous	heterozygous	no typing available	no typing available	143.73	84.65	81.71	117.63	106.55	130.11	170.31	118.59	177.21	183.52	1725.45	323.96	112.38	170.16	162.96	125.27	230.34	132.47	322.06	791.56	6167.35	707.79	146.56	232.85	4599.77	566.58	2502.99	949.94	335.03	107.36	216.47	108.83	193.28	183.74	115.97	207.11	285.75	86.88	166.45	119.1	119.02
i000608	homozygous	homozygous	homozygous	heterozygous	homozygous	homozygous	no typing available	no typing available	64.76	62.58	55.07	71.3	42.62	80.16	77.7	63.28	79.9	86.62	54.15	82.92	194.83	155.51	64.82	58.43	62.23	63.42	78.6	85.48	98.74	57.6	64.74	110.71	84.13	91.06	55.32	75.26	76.6	76.16	109.05	102.65	129.73	120.73	89.94	75.99	134.99	69.96	127.13	71.08	65.72
i000609	homozygous	homozygous	homozygous	heterozygous	heterozygous	heterozygous	no typing available	no typing available	145.18	170.98	272.92	165.73	133.99	114.05	2398.84	138.43	159.72	156.59	166.4	164.48	411.3	455.54	863.87	278.78	260.71	158.68	179.89	330.99	186.16	145.51	216.28	229.67	181.41	198.38	121.11	208.06	158.97	170.5	470.91	172.41	197.24	244.82	178.55	179.06	200.34	218.88	253.8	210.88	282.78
i000610	homozygous	heterozygous	heterozygous	heterozygous	heterozygous	heterozygous	no typing available	no typing available	24195.7	131.03	145.94	150.75	25079.7	22391.9	25324	26252.2	21859.2	20884.7	25351.1	5041.58	6749.56	7236.33	6596.59	7638.81	5801	27744.7	5912.48	5988.26	2964.1	7036.19	23367.5	3424.23	6504.51	6442.65	3975.12	4308.1	4304.11	13626.9	20076.5	206.04	972.68	228.34	143.06	367.98	417.99	124.47	268.44	185.78	278.91
i000611	heterozygous	heterozygous	no typing available	heterozygous	heterozygous	heterozygous	no typing available	no typing available	76.14	63.6	57.33	93.88	50.19	69.7	85.7	74.37	112.94	140	75.79	157.87	101.1	165.59	235.07	145.22	169.35	129.75	166.15	90.74	82.53	129.27	188.88	250.96	112.86	124.99	57.76	108.39	128.95	81.81	382.97	113.87	245.51	159.94	134.56	118.9	196.17	75.48	170.34	96.04	113.76
i000612	heterozygous	heterozygous	heterozygous	heterozygous	heterozygous	heterozygous	no typing available	no typing available	499.58	296.86	297.88	181.3	106.4	124.58	197.86	268.91	390.07	338.24	82.93	190.92	394.41	494.17	743.38	469.38	129.9	150.75	169.28	156.15	190.88	121.64	154.14	223.05	163.41	195.08	129.67	289.26	255	162.81	280.48	182.38	404.17	180.9	177.2	234.9	241.31	119.96	203.25	137.69	196.07
i000613	heterozygous	heterozygous	heterozygous	heterozygous	heterozygous	heterozygous	no typing available	no typing available	39.91	37.1	31.01	54.22	31.68	28.8	60.08	130.62	47	47.6	63.93	75.17	48.93	77.91	53.76	63.3	58.39	57.64	258.31	41.48	98.26	60.89	42.49	106.03	71.2	92.1	30.83	71.65	80.41	39.34	75.3	41.44	52.14	127.92	72.83	208.28	153.82	35.33	61.12	33.98	54.67
i000614	homozygous	heterozygous	heterozygous	heterozygous	heterozygous	heterozygous	homozygous	homozygous	2754.77	117.69	145.16	121.49	204.29	209.39	293.72	4569.2	4481.52	1605.67	358.54	328.55	428.56	539.78	224.96	233.75	647.03	249.07	722.76	363.88	283.8	214.78	217.25	726.73	537.75	480.48	148.21	238.07	187.87	211.05	2173.57	658.01	356.2	13940.5	15631.2	220.74	286.33	7050.84	857.27	6269.18	983.47
i000615	homozygous	heterozygous	heterozygous	heterozygous	homozygous	heterozygous	no typing available	no typing available	62.93	56.84	112.52	59.58	56.5	56.28	65.88	62.52	88.3	97.92	37.04	69.64	84.4	107.81	68.49	45.89	44.41	67.55	67.65	67.88	102.7	42.71	68.41	101.21	77.83	82.03	49.69	68.87	72.5	56.18	266.48	53.03	86.75	88.88	48.79	87.82	123.78	42.9	71.89	51.46	61.53
i000616	heterozygous	heterozygous	homozygous	heterozygous	heterozygous	heterozygous	no typing available	no typing available	65.9	63.6	66.38	88.56	61.82	65.39	152.49	71.25	96.36	104.58	68.21	112.33	105.48	124.54	90.94	111.79	91.75	94.69	117.59	74.35	86.01	91.8	80.98	717.85	113.5	134.79	56.84	116.33	96.27	76.27	124.08	84.21	87.06	124.95	86.74	92.37	179.16	60.52	611.88	63.84	86.14
i000617	heterozygous	heterozygous	heterozygous	heterozygous	heterozygous	heterozygous	no typing available	no typing available	132.69	330.51	261.48	191.65	156.14	202.46	208.54	232.49	232.24	243.03	169.94	527.43	360.55	1285.46	266.88	115.71	210.93	242.53	453.03	305.94	1700.55	192.5	2844.77	1387.83	877.64	970.29	98.62	384.63	215.94	415.25	740.99	204.99	237.26	359.95	211.14	486.74	268.48	78.51	239.66	150.08	382.68
i000618	heterozygous	heterozygous	heterozygous	heterozygous	heterozygous	heterozygous	no typing available	no typing available	50.63	45.64	50.52	52.24	48.25	47.31	101.62	13153.5	170.18	256.3	179.54	573.9	184.4	2335.42	60.66	63.41	64.41	288.5	144.98	65.64	907.63	114.52	64.86	4041.17	606.61	863.45	45.14	132.06	81.73	54.18	726.09	55.05	65.53	122.6	50.88	84.59	115.58	38.88	83.86	80.83	773.98
i000619	homozygous	heterozygous	heterozygous	heterozygous	heterozygous	heterozygous	no typing available	no typing available	64.34	66.31	90.93	70.08	91.44	57.48	88.8	107.78	108.26	125.74	5209.79	156.08	85.48	119.94	78.57	76.84	75.44	7639.22	98.44	62.9	93.34	91.71	60.5	239.73	111.27	132.58	51.39	105.31	134.94	60.55	134.47	104.06	80.88	104.18	62.19	77.2	147.5	44.2	72.18	49.02	70.25
i000620	heterozygous	heterozygous	heterozygous	heterozygous	heterozygous	heterozygous	no typing available	no typing available	28.4	22.67	23.1	26.04	17.92	38.37	39.64	34.19	32.02	48.8	24.8	46.24	43.82	67.52	27.33	33.07	27.28	29.29	33.94	35.33	44.7	27.7	25.7	64.66	42.81	44.63	24.56	36.08	35.57	41.05	45.96	25.54	100.21	50.22	29.94	38.75	95.44	21.55	38.8	30.27	27.88
i000621	homozygous	homozygous	homozygous	homozygous	homozygous	homozygous	no typing available	no typing available	350.97	398.78	293.76	379.52	256.13	214.83	341.13	379.2	611.2	788.04	633.16	705.82	674.43	771.25	329.11	296.61	381	395.44	375.53	252.6	512.8	377.52	259.94	1066.97	663.18	629.28	336.86	664.48	694.24	326.54	1967.24	235.97	276.79	370.38	263.58	1507.62	1139.72	253.04	659.57	498.99	843.38
i000622	heterozygous	heterozygous	heterozygous	heterozygous	homozygous	homozygous	no typing available	no typing available	53.92	82.41	62.14	85.96	31.39	220.81	3453.77	79.39	94.09	108.24	61.68	101.2	95.24	188.89	64.49	137.67	64.17	61.07	65.61	68.27	104.18	57.19	53	137.94	87.57	89.25	44.44	80.05	76.09	76.76	263.09	49.7	158.96	87.2	57.78	72.96	129.64	43.08	82.34	64.07	58.65
i000623	heterozygous	heterozygous	heterozygous	heterozygous	heterozygous	heterozygous	no typing available	no typing available	76.7	117.25	83.55	116.75	46.6	60.55	112.46	116.58	115.41	165.11	87.25	172.44	803.1	685.82	126.4	137.37	106.05	112.56	145.47	85.97	149.97	97.46	101.32	204.85	157.8	216.5	78.56	297.52	249.99	91.56	326.54	140.42	217.87	133.07	129.06	134.07	189.1	97.08	189.97	95.91	98.65
i000624	homozygous	heterozygous	heterozygous	heterozygous	heterozygous	heterozygous	no typing available	no typing available	125.32	120.3	102.74	146.97	103.34	108.25	145.49	652.88	1468.89	1015.46	144.97	187.09	216.04	248.16	163.62	181.21	154.12	145.08	168.05	122.33	137.01	178.67	129.11	266.76	174.33	234.52	102.18	158.3	186.41	122	826.01	123.88	174.87	197.04	306.99	155.83	242.99	103.81	160.12	106.19	155.46
i000625	heterozygous	heterozygous	heterozygous	heterozygous	homozygous	heterozygous	heterozygous	heterozygous	52.81	37.92	34.32	41.47	32.97	40.04	56.65	86.73	106	103.57	46.33	67.83	49.86	62.59	99.68	85.51	65.51	51.82	44.47	48.41	82.27	37.23	51.38	109.28	67.16	213.28	31.41	48.09	51.36	39.38	1045.41	7526.36	55.12	131.68	96.58	73.63	147.45	38.94	57.62	46.7	49.86
i000626	heterozygous	heterozygous	heterozygous	heterozygous	heterozygous	heterozygous	no typing available	no typing available	144.2	171.86	205.35	147.92	177.47	330.12	746.8	128.64	181.46	163.99	74.71	168.34	314.08	538.31	722.01	624.84	882.77	133.16	129.18	121.01	315.3	226.59	148.25	561.78	173.64	276.15	109.9	218.88	193.86	130.88	229.87	165.3	220.4	176.94	153.88	210.01	242.15	111.23	186.72	134.88	172.69
i000627	homozygous	homozygous	homozygous	homozygous	homozygous	homozygous	no typing available	no typing available	55.68	53.7	50.5	61.23	41.94	81.21	86.9	53.38	79.73	88.1	112.58	197.39	74.12	132.67	58.51	51.32	69.35	109.48	71.49	77.46	135.96	59.46	52.68	215.85	328.33	164.87	50.69	79.88	98.55	81.75	121.75	81.82	62.5	184.1	122.41	80.78	138.65	39.38	99.3	51.22	79.57
i000628	heterozygous	heterozygous	heterozygous	heterozygous	heterozygous	heterozygous	no typing available	no typing available	652.86	668.84	731.19	580.45	561.48	459.2	897.02	661.69	680.78	737.66	907.83	688.07	640.71	695.03	646.8	506.23	552.37	492.6	447.17	430.16	539.64	558.65	531.69	715.11	774.28	566.23	521.33	636.06	683.99	467.88	703.97	323.96	176.34	145.58	103.53	191.64	237.2	95.63	210.11	110.68	117.08
i000629	heterozygous	heterozygous	heterozygous	heterozygous	heterozygous	heterozygous	no typing available	no typing available	18576.8	101.96	104.94	125.49	19334.9	16087.6	17529.6	22203.7	22426.7	21969.5	90.74	221.23	666.24	864.45	886.63	890.92	919.5	549.57	553.53	530.14	335.54	265.52	15505.5	341.77	272.72	1788.84	129.48	176.33	187.42	1132.51	19088.6	13889	666.59	4297.3	5814.45	243.07	344.65	1153.55	231.14	730.66	1095
i000630	heterozygous	heterozygous	homozygous	heterozygous	heterozygous	heterozygous	no typing available	no typing available	214.07	213.06	224.33	214.34	209.93	228.78	591.16	308.59	294.41	294.07	505.14	362.42	522.82	619.09	300.55	265.66	287.29	271.7	360.68	287.1	564.9	283.46	272.21	449.45	607.52	575.88	293.16	720.81	339.2	217.6	655.05	262.9	538.94	319.55	283.78	391.71	391.15	189.12	326.35	209.93	238.14
i000631	homozygous	heterozygous	homozygous	heterozygous	heterozygous	heterozygous	no typing available	no typing available	182.78	157.66	161.27	128.98	182.66	166.68	683.96	263.82	399.57	336.82	169.71	234.92	419.98	520.6	252.26	219.04	263.74	241	199.07	169.96	224.8	270.22	886.82	452.1	312.25	403.54	137.05	673.87	213.2	181.05	809.85	234.37	11513.7	268.51	336.15	259.85	230.06	169.14	327.74	179.1	219.31
i000632	heterozygous	heterozygous	heterozygous	heterozygous	homozygous	heterozygous	no typing available	no typing available	40.93	2350.39	2455.28	2050.57	31.61	39.85	49.11	161.46	1627.62	2026.08	43.1	64.39	78.98	62.4	45.42	46.88	41.66	217.36	71.6	51.1	63.55	39.03	52.47	148.54	65.13	65.69	2641.35	2486.07	2042.52	41.67	63.74	46.38	39.18	61.17	41.5	61.94	118.1	30.81	68.15	37.25	42.28
i000633	homozygous	heterozygous	heterozygous	heterozygous	heterozygous	heterozygous	no typing available	no typing available	178.26	236.96	246.5	44.56	20.4	23.92	37.27	15.5	22.15	21.47	20.61	35.76	35.29	47.46	25.85	22.59	29.68	28.64	38.15	44.15	466.18	21.23	30.58	58.22	99.98	45.09	24.07	391.85	25.03	26.65	54.12	28.46	20.69	38.96	22.51	47.97	104.64	18.95	32.26	29.6	41.05
i000634	heterozygous	heterozygous	heterozygous	heterozygous	heterozygous	heterozygous	homozygous	heterozygous	172.72	236.79	197.03	266.21	153.5	225.21	192.93	430.13	188.39	231.24	159.82	218.95	278.43	262.68	195.18	187.51	209.91	145.11	266.66	214.44	239.42	158.61	181.54	273.33	261.58	289.47	239.83	1002.67	365.5	180.86	337.67	160.17	177.27	255.29	219.4	169.88	244.2	128.6	217.42	184.87	174.27
i000635	heterozygous	heterozygous	heterozygous	heterozygous	heterozygous	heterozygous	no typing available	no typing available	77.86	78.43	66.4	160.36	58.77	72.79	520.93	164.55	124.52	129.13	93.68	242.67	102.15	120.07	142.51	157.96	157.16	85.61	164.82	129.45	110.32	163.12	100.5	412.14	135.69	217.35	80.56	161.21	145.66	72.97	344.18	142.46	136.18	206.68	110.29	104.97	190.59	90.08	191.63	179.43	128.46
i000636	heterozygous	heterozygous	heterozygous	heterozygous	no typing available	heterozygous	no typing available	no typing available	51.43	66.34	65.76	49.65	41.3	42.33	61.78	70.19	85.58	76.7	646.58	69.58	186.4	333.42	61.67	63.34	50.49	106.61	66.38	60.09	256.94	52.3	68.85	129.19	82.97	111.51	44.92	84.8	64.12	60.27	114.29	78.27	93.74	95.79	92.85	91.23	105.19	53.36	618.06	58.46	65.6
i000637	heterozygous	heterozygous	homozygous	homozygous	homozygous	homozygous	no typing available	no typing available	7033.69	92.23	81.04	93.53	71.61	347.37	458.28	1655	1478.08	131.64	76.8	139.66	303.73	278.46	127.81	124.12	204.34	85.53	267.93	122.65	161.89	84.15	1555.44	156.88	212.92	317.92	121.72	150.42	128.12	100.92	622.23	75.8	9815.96	211.81	435.99	643.99	696.77	341.4	399.54	210.5	404.21
i000638	homozygous	heterozygous	heterozygous	heterozygous	homozygous	homozygous	no typing available	no typing available	101.82	75.18	76.91	91.6	174.25	100.52	157.96	441.74	502.65	447.68	276.03	163.28	130.18	186.85	111.38	99.54	73.2	1015.33	100.49	118.95	164.73	104.04	112.39	218.79	205.13	158.34	336.08	171.33	146.29	190.79	147.08	101.26	137.14	171.26	130.79	157.27	202.84	81.23	115.44	93.44	98.31
i000639	heterozygous	heterozygous	heterozygous	heterozygous	heterozygous	heterozygous	no typing available	no typing available	108.05	124.22	130.52	127.43	82.99	117.29	157.19	142.1	170.75	196.17	128.73	167.43	268.35	325.28	150.17	178.24	108.38	105.31	141.32	116.94	208.49	125.49	119.88	176.08	287.48	1507.14	107.08	244.5	137.47	106.92	193.08	205.97	526.23	199.46	211.62	131.16	195.42	145.42	248.81	138.83	187.32
i000640	heterozygous	heterozygous	heterozygous	heterozygous	heterozygous	heterozygous	no typing available	no typing available	84.71	131.58	134.06	101.69	75.36	77.77	97.57	91.53	113.86	109.87	90.55	105.01	2765.69	2779.38	94.06	68.01	74.6	87.07	95.4	98.89	119.34	85.62	102.55	116.39	111.52	129.36	90.15	220.13	131.31	89.79	132.96	93.09	131.22	128	92.78	124.82	168.99	61	101.6	75.98	90.49
i000641	heterozygous	heterozygous	heterozygous	heterozygous	heterozygous	heterozygous	no typing available	no typing available	136.32	79.48	67.15	92.64	176.97	181.5	348.74	77.86	84.49	108.01	76.27	114.24	178.92	185.35	95.02	93.32	76.12	78.68	94.56	68.17	183.61	87.99	121.1	163.81	117.4	121.38	97.8	99.2	104.54	64.38	1987.55	85.51	135.35	127.18	119.33	100.12	98.8	88.5	168.24	72	96.43
i000642	heterozygous	heterozygous	heterozygous	heterozygous	heterozygous	heterozygous	no typing available	no typing available	61.14	48.62	57.4	55.5	36.7	50.88	4627.2	1840.57	1139.79	1710.07	88.63	63.75	87.98	145.25	51.2	43.95	44.91	5025.62	53.18	60.1	85.86	41.37	54.3	90.43	78.12	93.11	45.92	96.32	78.34	46.28	77.18	166.61	68.83	79.65	53.85	77.96	66.13	51.63	61.38	53.22	65.87
i000643	heterozygous	heterozygous	heterozygous	heterozygous	heterozygous	heterozygous	no typing available	no typing available	78.01	56.06	49.31	63.92	65.8	83.47	159.4	109.93	138.3	139.66	95.78	94.99	82.05	98.93	77.5	67.27	3330.23	95.56	3650.3	976.39	246.33	73.43	93.75	105.22	107.61	114.46	88.95	100.08	91.9	78.22	125.44	387.19	116.43	130.15	75.72	157.72	206.08	57.2	95.95	81.82	82.25
i000644	heterozygous	heterozygous	heterozygous	heterozygous	heterozygous	heterozygous	no typing available	no typing available	8020	74.9	80.12	69.94	1511.47	1554.55	1903.21	60.9	79.41	73.35	596.6	596.83	691.8	807.32	1771.28	1813.32	1962.56	642.46	358.5	310.12	201.38	123.3	1358.18	590.95	832.09	229.41	76.02	148	81.86	790.71	637.08	2922.41	101.51	432.11	1102.38	123.29	161.81	52.65	87.63	66.38	80.03
i000645	homozygous	heterozygous	heterozygous	heterozygous	heterozygous	heterozygous	no typing available	no typing available	81.46	80.74	75.1	85.68	55.32	69.13	192.77	120.24	117.12	115.94	100.89	110.44	368.61	340.62	98.06	118.56	88.39	96.32	108.9	76.95	98.1	88.7	88.74	118.98	110.92	142.38	68.14	191.83	115.58	69.14	138.34	86.96	131.84	105.91	97.77	91.52	135	69.13	142.82	70.32	80.04
i000646	heterozygous	heterozygous	no typing available	heterozygous	no typing available	heterozygous	no typing available	no typing available	77.31	95.18	143.34	92.18	56.24	60.76	76.72	43.51	58.52	61.8	52.13	107.43	66.18	90.82	543.01	505.84	670.71	64.3	66.26	76.97	105.34	75.58	80.18	129.71	99.48	121.85	104.22	427.94	93.23	61.82	97.5	139.47	73.5	89.49	61.75	101.39	211.99	47.4	92.05	92.3	79.82
i000647	heterozygous	heterozygous	heterozygous	heterozygous	heterozygous	heterozygous	no typing available	no typing available	114.6	101.25	91.84	119.07	69.88	86.6	189.08	158.73	237.04	264.08	142.56	165.24	411.45	380.68	135.31	180.91	142.28	136	161.06	111.52	119.15	151.19	112.81	264.8	133.17	181.36	90.49	166.03	159.26	103.75	333.08	139.66	374.91	195.81	119.74	135	237.94	91.98	179.33	101.34	127.57
i000648	heterozygous	heterozygous	no typing available	homozygous	no typing available	no typing available	no typing available	no typing available	179.16	5664.15	5386.48	6101.94	128.49	158.93	159.28	128.66	134.18	181.56	160.34	219.34	233.63	244.43	213.12	153.02	176.5	190.52	224.94	206.26	200.07	172.44	216.89	253.63	161.79	600.79	2206.21	2568.54	2229.32	134.21	295.83	1816.72	141.57	868.67	1254.22	257.31	242.84	175.77	261.16	166.05	167.98
i000649	heterozygous	heterozygous	heterozygous	heterozygous	heterozygous	heterozygous	no typing available	no typing available	112.74	35.67	42.21	48.3	31.42	43.13	54.33	374.74	294.24	64.75	65.03	95.81	80.7	141.1	60.65	64.38	62.91	55.44	71.92	83	177.59	224.1	51.12	158.04	76.16	135.12	341.64	425.11	153.54	41.34	165.66	44.17	54.46	90.55	54.17	60.48	136.45	37.66	62.13	37.48	58.22
i000650	heterozygous	heterozygous	homozygous	heterozygous	heterozygous	heterozygous	no typing available	no typing available	76.5	58.31	2864.56	75.12	56.31	66.27	229.16	358.6	219.11	222.72	48.52	103.22	104.21	115.91	608.22	141.47	301.4	135.18	96.5	124.5	180.22	69.47	88.42	117.54	79.35	116.59	47.75	133.64	65.03	63.01	151.82	68.02	435.68	95.96	56.24	132.69	175.04	42.04	80.73	66.5	65.91
i000651	heterozygous	heterozygous	heterozygous	heterozygous	homozygous	homozygous	no typing available	no typing available	117.89	71.37	68.91	87.29	91.69	106.87	174.75	150.18	213.6	158.1	71.52	155.75	139.5	163.28	117.84	110.68	125.79	118.83	176.7	137.96	239.44	103.98	165.19	162.78	130.7	152.08	68.17	186.88	112.61	94.88	170.46	418.01	420.4	1531.48	525.62	338.57	297.7	77.13	176.47	117.13	169.24
i000652	heterozygous	heterozygous	heterozygous	heterozygous	heterozygous	homozygous	no typing available	no typing available	153.85	101.93	104.92	125.91	101.8	146.62	211.78	197.54	276.28	255.84	3365.13	433.62	182.2	276.07	168.59	105.06	127.38	1134.09	165	180.31	317.55	108.59	173.21	343.8	253.36	312.08	159.66	598.87	195.37	131.1	246.98	201.13	487.03	228.26	155.64	263.64	301.28	104.38	195.17	143.25	184.41
i000653	heterozygous	heterozygous	heterozygous	heterozygous	heterozygous	heterozygous	no typing available	no typing available	178.88	1459.62	912.75	1336.56	133.32	178.99	239.18	157.62	225.88	231.59	187.34	287.42	188.4	347.67	207.81	135.43	157.88	206.36	228.3	218.12	432.26	189.01	202.7	447.86	344.65	386.35	174.77	262.12	558.15	171.6	306.42	170.93	261.64	245.29	142.24	301.18	375.1	108.82	213.84	141.78	188.45
i000654	heterozygous	heterozygous	heterozygous	homozygous	homozygous	homozygous	homozygous	homozygous	4243.74	24845.8	24436	25115.7	5199.81	5324.94	3606.97	10716.9	18184.2	16436.5	4844.26	4790.66	4011.14	4709.23	4553.17	4432.14	4423.53	3303.9	4680.36	4454.94	4004.65	3836.69	4874.24	5115.18	5630.6	4782.94	23558.5	23222	23970.4	3793.1	4045.15	4221.37	3391.99	5042.26	5609.64	4169.44	4509.34	4257.31	4067.44	4184.34	4051.37
i000655	heterozygous	heterozygous	homozygous	heterozygous	no typing available	heterozygous	no typing available	no typing available	80.79	169.42	161.09	142.74	72.41	75.44	92.54	593.32	591.01	582.28	182.06	135.89	77.03	86.26	499.69	84.69	113.85	72.01	108.56	313.64	132.85	951.7	92.18	106.63	362.81	565.05	528.31	714.67	441.91	65.08	111.65	72.71	2691.67	99.98	68.86	133.53	131.49	55.21	79.75	82.3	77.85
i000656	heterozygous	heterozygous	no typing available	heterozygous	heterozygous	heterozygous	no typing available	no typing available	198.95	217.75	239.98	230.72	165.22	187.68	343.57	401.4	348.74	351.54	353.18	384.82	515.4	617.97	420.64	231.32	321.18	271.21	314.48	210.44	338.62	162.46	228.6	373.18	363.7	364.71	237.23	402.41	367.44	199.92	322.36	219.42	271.74	283.32	281.64	296.25	386.24	145.38	258.1	168.97	205.52
i000657	heterozygous	heterozygous	heterozygous	heterozygous	heterozygous	heterozygous	no typing available	no typing available	84.4	75.07	87.33	92.17	170.51	79.99	99.63	76.68	110.25	108.26	86.84	129.99	106.01	155.88	110.76	111.09	1804.94	87.13	934.11	406.05	95.3	117.88	79.3	160.15	90.01	122.2	78.53	135.46	108.55	83.21	164.5	90.97	120.2	161.26	92.01	119.55	214.57	75.42	118.82	82.55	115.62
i000658	homozygous	heterozygous	heterozygous	heterozygous	heterozygous	heterozygous	no typing available	no typing available	101.42	80.91	84.82	83.8	86.69	72.94	102.47	191.15	224.51	211.07	61.98	107.17	241.68	258.18	174.78	83.44	93.42	117.31	93.11	99.78	127.87	83.2	123.81	141.24	111.83	124.57	67.89	158.32	118.97	95.15	156.13	93.37	246.46	124.73	88.1	145.12	175.45	67.23	112.42	79.75	101.02
i000659	heterozygous	heterozygous	heterozygous	heterozygous	homozygous	heterozygous	no typing available	no typing available	4212.72	92.34	95.5	132.66	136.63	155.9	229	1109.66	1575.71	270.59	89.46	183.27	184.72	438.71	185.47	150.02	173.98	192.64	194.59	191.78	261.34	120.27	629.2	275.38	582.23	282.63	105.27	163.84	172.17	124.37	366.02	180.4	127.63	217.26	117.73	223.81	286.26	114.12	171.77	144.57	233.54
i000660	heterozygous	heterozygous	heterozygous	heterozygous	homozygous	heterozygous	no typing available	no typing available	93.15	71.26	64.12	85.85	61.07	89.75	98.93	69.75	97.48	103.73	49.91	116.3	113.45	144.26	103.2	89.64	96.04	76.32	190.33	131.64	135.81	67.43	102.91	129.9	146.72	178.14	90.17	129.25	115.07	85.74	136.47	75.6	82.56	130.46	70.51	148.28	235.66	57.99	271.02	96.02	94.71
i000661	heterozygous	homozygous	homozygous	heterozygous	homozygous	heterozygous	no typing available	no typing available	73.54	77.47	66.18	81.01	55.24	65.64	91.64	112.14	114.98	152.59	74.17	109.37	110.94	201.48	79.19	80.18	69.57	99.34	84.68	64.29	94.83	90.96	68.21	191.89	100.89	119.12	96.3	117.44	102.6	55.52	103.8	59.92	156.42	421.19	602.88	106.83	150.56	1042.89	4506.96	1117.67	532
i000662	heterozygous	heterozygous	heterozygous	homozygous	homozygous	heterozygous	no typing available	no typing available	155.39	169.97	136.76	175.13	126.43	207.7	344.9	155.77	2508.18	1905.76	139.19	195.02	403.46	290.54	168.68	156.1	169.94	153.87	173.5	166.32	189.74	118.38	168.58	209.68	194.5	177.34	151.86	388.92	283.34	167.56	224.9	144.48	393.24	218.52	253.43	160.78	194.46	148.53	210.51	169.38	162.52
i000663	heterozygous	heterozygous	no typing available	heterozygous	no typing available	no typing available	no typing available	no typing available	93.72	60.1	59.39	77.85	67.78	94.17	135.2	109.49	209.14	188.14	231.6	246.88	183.38	174.29	116.84	80.06	82.5	132.25	97.81	112.17	165.21	95.22	123.29	186.16	306.36	193.82	77	121.94	118.13	88.62	166.93	106.53	115.82	144.68	86	179.92	249.14	70.99	129	92.92	105.27
i000664	heterozygous	heterozygous	heterozygous	heterozygous	no typing available	no typing available	no typing available	no typing available	49.22	37.29	33.66	43.44	33.35	46.95	51.32	45.81	61.8	60.42	1234	58.47	44.9	68.29	55.24	39.13	41.3	9143.82	56.1	51.84	89.59	52.17	57.79	72.54	73.98	252.92	39.42	98.15	55.88	42.01	118.88	84.38	48.28	65.04	38.54	89.15	139.62	40.87	49.75	54.34	55.44
i000665	heterozygous	heterozygous	heterozygous	heterozygous	heterozygous	heterozygous	no typing available	no typing available	96.37	152.62	165.1	132.85	75.6	80.52	195.89	95.9	134.77	128.09	80.42	109.18	199.66	271.2	112.39	116.66	98.97	103.09	102.15	94.12	145.29	91.92	100.63	148.06	108.26	139.89	74.43	130.58	115.4	84.8	156.51	98.07	134.59	591.38	669.13	139.46	142.73	921.64	1600.1	85.68	120.65
i000666	heterozygous	homozygous	homozygous	heterozygous	heterozygous	heterozygous	no typing available	no typing available	316.12	63.55	62.07	71.96	66.72	101.68	154.06	1308.74	1225.58	998.18	485.49	145.54	172.5	153.42	125.86	90.31	127.57	816.56	253.77	166.72	160.66	76.33	102.81	109.76	341.93	592.34	113.75	103.69	88.57	91.72	310.16	84.77	710.88	179.09	169.3	164.9	215.16	68.24	89.53	88.58	84.03
i000667	heterozygous	heterozygous	heterozygous	heterozygous	heterozygous	heterozygous	no typing available	no typing available	248.47	40.68	45.04	58.36	46.44	99.25	79.13	62.51	56.21	72.54	277.12	87.13	86.35	93.68	60.07	70.32	64.46	55	99.01	75.82	2557.74	52.87	72.7	111.92	1109.1	88.74	138.02	63.54	67.24	75.16	101.98	52.58	130.29	107.7	75.58	86.61	180.95	44.05	728.61	51.9	62.23
i000668	heterozygous	heterozygous	heterozygous	heterozygous	heterozygous	heterozygous	no typing available	no typing available	394.22	253.13	292.01	349.96	285.2	280.72	311.42	420.33	426.81	372.86	291.93	295.97	295.12	330.81	318.29	367.75	400.74	327.88	352.5	244.93	289.03	298.65	294.19	403.68	330.58	391.92	271.26	348.57	273.36	311	561.75	298.7	386.46	355.54	302.4	198.08	444.31	222.59	319.18	156.13	296.5
i000669	heterozygous	heterozygous	homozygous	heterozygous	no typing available	heterozygous	no typing available	no typing available	448	79.85	75.67	118.58	61.31	71.85	136.16	320.56	282.37	197.01	125.73	219.14	156.64	242.59	209.94	182.88	195.08	158.04	251.93	132.48	191.27	191.73	240.31	352.96	286.35	215.49	71.1	129.41	174.18	129.88	589.76	158.28	358.22	206.02	180.06	147.5	226.22	109.91	178.81	118.88	125.27
i000670	heterozygous	heterozygous	heterozygous	heterozygous	homozygous	heterozygous	no typing available	no typing available	67.85	42.61	43.9	42.9	37.1	56.45	74.71	64.01	53.35	61.19	648.41	377.98	114.52	86.34	53.57	48.72	95.93	60.61	222.88	79.42	73.67	51.62	50.61	98.5	470.78	212.63	81.69	86.38	59.79	65.74	96.94	41.64	117.6	73.95	50.88	64.29	133.3	40.83	64.3	41.83	45.63
i000671	heterozygous	homozygous	homozygous	heterozygous	heterozygous	heterozygous	no typing available	no typing available	43.6	44.4	46.06	60.62	34.76	52.25	79.96	271.6	152.3	124.47	2362.53	700.97	140.67	760.24	59.24	130.38	50.16	67.5	61.7	73.7	101.73	128.49	54.63	943.52	3188.18	121.65	137.7	171.63	84.62	54.67	121.34	64.03	77.06	88.01	68.09	84.68	123.39	78.26	129.92	67.87	154.33
i000672	heterozygous	heterozygous	heterozygous	heterozygous	heterozygous	heterozygous	no typing available	no typing available	124.06	117.66	144.97	116.5	88.86	121.75	188.52	142.37	168.81	192.68	91.36	202.76	296.66	381.12	156.07	112.79	136.35	134.66	169.22	139.61	197.02	129.69	151.8	196.4	196.09	353.07	259.52	571.05	202.42	142.12	323.37	189.04	217.56	353.96	301.52	262.88	328.8	117.4	200.44	152.24	159.38
i000673	heterozygous	heterozygous	heterozygous	heterozygous	heterozygous	heterozygous	no typing available	no typing available	4576.01	23271.9	23010.6	22940.5	269.58	7457.97	10154.8	228.08	8875.18	13865	22598.7	20250.4	17061.2	15384.1	4814.54	4193.01	7410.76	5713.44	21744.8	22335	23479.9	23545.7	10126.5	10075.8	22403.2	22255	23643.5	22831.8	23167.5	5502.06	531.41	1111.22	17492.6	620.4	579.91	7856.48	5432.91	472.6	3081.68	366.45	2460.6
i000674	homozygous	heterozygous	heterozygous	heterozygous	heterozygous	heterozygous	no typing available	no typing available	46.61	37.26	37.39	49.42	43.97	37.59	63.45	45.83	52.74	53.22	45.42	66.58	48.02	72.56	57.95	68.35	69.21	51.51	74.4	46.11	56.47	67.13	42.14	117.48	104.59	166.5	47.98	82.33	63.97	49.66	122.43	52.84	107.68	76.45	50.08	51.16	101.76	41.28	57.83	81.54	51
i000675	homozygous	heterozygous	homozygous	heterozygous	no typing available	no typing available	no typing available	no typing available	125.26	89.27	105.6	111.05	124.42	166.47	852.33	114.96	125.57	137.76	106.48	138.89	207.67	208.32	341.96	552.9	645.92	133.74	135.9	133.06	125.07	113.54	130.86	174.27	119.38	142.2	88.09	127.04	116.58	110.42	142.2	218.89	128.07	204.26	149.63	145.41	191.85	121.94	209.08	129.49	136.29
i000676	heterozygous	heterozygous	heterozygous	heterozygous	heterozygous	heterozygous	no typing available	no typing available	224.21	186.74	197.41	174.03	147.12	198.03	289.3	783.91	622.76	700.39	286.99	341.46	457.04	526.95	224.3	197.96	221.48	247.18	322.34	280.1	227.54	220.26	285.42	357.91	262.88	330.51	165.88	735.02	256.24	197.24	338.55	233.94	231.35	236.59	198.63	373.81	385.45	167.75	259.89	159.02	216.39
i000677	homozygous	homozygous	homozygous	homozygous	no typing available	homozygous	no typing available	no typing available	191.99	336.16	347.34	362.34	182.94	231.61	348.97	172.3	272.44	289.04	279.37	253.09	327.25	300.3	167.43	152.71	158.44	305.65	379.91	351.69	390.75	368.36	216.66	303.26	351.92	362.9	613.91	578.52	540.27	297.09	231.36	173.78	149.34	258.01	190.33	274.77	315.69	146.67	179.26	187.5	195.06
i000678	heterozygous	heterozygous	no typing available	heterozygous	no typing available	heterozygous	no typing available	no typing available	42.33	39.38	42.26	40.69	31.74	59.99	50.26	35.78	41.37	49.07	44.24	63.6	47.55	62.46	39.68	37.67	43.76	38.84	53.66	49.95	63.74	34.78	37.41	212.34	58.2	57.63	29.34	42.59	49.6	54.8	71.12	38.8	190.76	96.8	73.25	65.85	101.11	28.9	57.78	49.78	48.75
i000679	heterozygous	heterozygous	heterozygous	heterozygous	homozygous	heterozygous	no typing available	no typing available	551.02	1153.03	830.89	962.27	175.76	571.53	1038.6	541.41	430.05	563.68	886.41	609.91	1205.22	912.25	397	361.13	448.06	472.53	518.18	322.57	1698.36	401.07	425.97	885.98	915.57	977.32	745.62	955.61	790.84	370.4	1243.33	652.4	1299.99	707.74	868.52	475.36	539.5	418.24	607.47	397.25	474
i000680	heterozygous	heterozygous	heterozygous	heterozygous	homozygous	heterozygous	no typing available	no typing available	100.72	146.4	162.15	182.97	66.92	84.71	131.79	148.97	120.15	144.73	138.07	171.72	102.66	152.2	155.31	143.28	138.47	122.03	188.53	107.1	100.12	137.79	176.99	242.26	170.36	182.82	89.8	171.48	176.85	93.48	287.8	119.35	203.8	170.7	138.65	137.45	211.02	88.21	186.9	109.71	115.42
i000681	homozygous	homozygous	homozygous	homozygous	homozygous	homozygous	no typing available	no typing available	430.28	503.35	855.54	936.01	332.3	203.84	1396.12	318.78	784.08	563.61	419.54	695.35	934.04	828.48	546.52	378.52	951.52	1152.09	392.26	1682.22	416.35	258.23	1543.71	1104.18	977.15	514.1	280.87	545.72	360.1	569.71	1865.89	909.88	294.36	1401.07	894.78	489.32	941.96	672.14	972.35	703.57	1768.42
i000682	homozygous	heterozygous	heterozygous	heterozygous	heterozygous	heterozygous	no typing available	no typing available	127.06	439.99	614.33	406.59	102.26	129.52	150.8	208.99	219.74	205.33	102.45	139.07	178.26	207.59	172.94	145.05	156.34	133.16	151.66	141.22	401.2	110.86	144.33	179.52	172.07	197.48	130.17	162.39	162.46	108.29	533.49	138.4	137.3	762.87	596.89	175.87	217.21	110.37	316.64	128.21	136.7
i000683	heterozygous	heterozygous	heterozygous	heterozygous	heterozygous	heterozygous	no typing available	no typing available	42.48	33.34	33.73	42.8	30.37	56.59	47.66	58.83	57.36	56.26	58.36	66.32	77.78	65.46	42.12	40.24	47.32	85.41	52.25	56.77	70.82	38.88	44.22	107.56	61.44	74.74	40.76	86.94	55.71	54.55	62.58	37.88	44.25	85.54	62.01	53.36	116.18	32.86	60.08	37.54	41.31
i000684	heterozygous	heterozygous	heterozygous	heterozygous	heterozygous	heterozygous	no typing available	no typing available	38.33	137.22	189.07	108.42	26.1	61.77	305.64	49.95	58.22	64.65	48.38	51.81	60.6	55.1	37.96	37.48	40.16	57.43	52.06	56.73	71.87	37.89	33.74	84.95	53.61	73.71	28.65	46.46	54.64	65.62	116.8	43.36	51.47	86.26	141.95	66.81	143.49	27.56	78.47	49.29	55.21
i000685	heterozygous	homozygous	heterozygous	heterozygous	homozygous	heterozygous	no typing available	no typing available	75.1	55.79	458.41	71.1	76.34	76.8	1164.16	75.35	66.01	79.35	254.22	632.89	99.88	120.51	92.83	71.7	78.93	76.66	92.35	81.19	487.48	59.07	59.48	735.6	882.18	1023.74	50.7	72.06	71.93	78.8	106.01	90.7	176.33	103.85	64.92	98.19	153.11	48.66	82.01	48.2	61.96
i000686	heterozygous	heterozygous	heterozygous	heterozygous	heterozygous	heterozygous	no typing available	no typing available	174.67	153.87	154.36	205.89	178.25	230.3	207.88	292.01	415.3	464.02	321.53	261.5	157.9	197.65	177.79	189.5	183.68	144.19	200.74	226.88	194.3	162.43	186.93	244.52	361.52	201.06	169.7	237.74	199.12	195.37	178.84	174.45	148.59	292.04	211.69	169.58	292.96	157.71	200.95	185.61	166.54
i000687	heterozygous	heterozygous	no typing available	heterozygous	homozygous	homozygous	no typing available	no typing available	404.02	74.32	72.19	81.43	26.86	39.56	1247.34	39.84	55.22	50.4	24.38	50.06	499.47	417.46	49.03	36.04	34.51	37.93	45.87	48.09	50.84	34.4	53.4	73.9	41.85	49.68	30.48	45.08	47.42	39.54	58.1	181.78	137.96	68.29	3785.02	58.52	115.74	29.89	48.52	42.44	38.68
i000688	heterozygous	heterozygous	heterozygous	homozygous	homozygous	homozygous	no typing available	no typing available	95.69	76.1	73.29	92.95	85.64	99.61	229.08	127.75	160.73	168.03	154.45	236.9	163.66	471.4	156.82	98.95	128.53	155.76	142.44	130.57	1229.02	110.98	113.5	510.96	376.86	290.76	87.5	191.79	142.11	107.37	419.21	118.36	2995.59	167.74	104.96	198.84	251	75.7	144.34	91.67	172.7
i000689	heterozygous	homozygous	homozygous	heterozygous	heterozygous	heterozygous	no typing available	no typing available	84.77	77.41	78.79	82.84	66.29	72.15	90.1	666.57	719.83	689.94	61.6	100.35	173.9	173.48	94.33	64.45	68.54	97.87	94.91	88.18	131.55	67.97	93.91	257.94	103.85	589.35	61.76	109.71	98.11	96.98	120.45	89.74	119.97	130.23	100.74	141.68	202.58	83.96	136.17	106.97	103.89
i000690	homozygous	heterozygous	homozygous	homozygous	homozygous	heterozygous	no typing available	no typing available	446.73	234.4	257.23	200.68	201.18	227.44	468.06	323.82	314.45	341.9	761.55	525.46	597.74	704.8	373.04	324.54	293.99	261.76	282.62	342.06	395.43	254.22	361.54	625.6	512.07	494.5	250.1	509.4	359.5	268.19	580.02	343.06	534.14	333.23	246.04	368.19	379.35	235.22	376.45	237.4	289.63
i000691	heterozygous	heterozygous	homozygous	heterozygous	homozygous	heterozygous	no typing available	no typing available	97.6	79.17	61.07	130.18	44.49	65.46	135.88	65.07	146.88	235.8	116.08	245.29	172.9	307.55	322.01	250.71	221.18	182.78	277.92	142.65	136.63	187.26	297.8	341.74	240.72	222.96	70.4	189.48	191.32	103.71	578.55	167.5	396.93	202.24	187.63	177.29	182.04	90.78	203.99	125.6	106.44
i000692	heterozygous	heterozygous	heterozygous	heterozygous	heterozygous	heterozygous	no typing available	no typing available	134.21	110.32	120.67	114.27	92.23	116.34	195.94	171.02	217.08	219.51	74.3	162.4	324.28	378.59	149.9	115.63	138.16	159.04	161.74	149.99	213.2	107.64	157.21	233.03	150.25	204.52	95.58	197.42	164.89	487.33	226.54	151.08	170.31	187.46	128.32	246.55	313.78	94.04	164.45	110.98	158.12
i000693	homozygous	heterozygous	heterozygous	heterozygous	heterozygous	heterozygous	no typing available	no typing available	97.49	110.4	71.13	85.34	55.65	100.41	238.29	131.94	119.12	171.28	149.39	130.55	485.28	357.53	115.44	146.16	138.11	118.52	114.64	98.42	159.64	114.77	86.73	179.93	155.94	249.05	110.92	172.82	130.41	102.17	321.01	90.09	166.6	129.59	110.56	106.32	193.01	100.88	1038.05	100.77	83.58
i000694	homozygous	heterozygous	heterozygous	heterozygous	homozygous	heterozygous	homozygous	heterozygous	146.58	126.93	112.12	144.68	81.51	99.56	153.97	263.5	260.79	181.35	225.74	218.26	535.36	495.77	252.36	164.39	142.87	157.47	177.3	135.92	146.42	139.5	145.66	209.52	184.3	238.38	117.52	206.81	181.21	123.67	234	146.2	547.44	209.9	157.37	145.67	227.31	123.87	180.07	114.1	138.31
i000695	heterozygous	heterozygous	heterozygous	heterozygous	heterozygous	heterozygous	no typing available	no typing available	209.28	205.23	169.03	230.32	130.48	165.33	273.05	2909.68	13462.2	13938.2	135.86	184.92	234.03	361.6	200.42	162.63	152.41	188.04	166.42	174.17	265.46	129.12	180.19	281.65	226.33	317.66	199.66	275.07	310.97	154.62	1289.79	367.85	187.97	228.05	149.6	244.59	317.56	132.07	234.88	148.17	175.2
i000696	heterozygous	heterozygous	no typing available	heterozygous	heterozygous	heterozygous	no typing available	no typing available	52.98	54.94	47.58	61.56	47.38	92.7	107.08	3786.61	2999.72	2862.99	628.86	67.99	59.28	67.32	56.03	57.4	89.39	3795.9	57.88	61.05	96.25	52.21	54.04	109.29	71.17	72.77	45.39	57.22	63.15	69.93	88.43	54.64	60.09	1375.47	2204.73	72.96	132.66	41.58	75.37	47.3	49.13
i000697	heterozygous	heterozygous	heterozygous	heterozygous	heterozygous	heterozygous	no typing available	no typing available	59.64	37.67	38.1	74.53	40.63	66.61	73.38	109.51	75.2	90.66	282.2	910.41	68.08	124.12	68.44	71.69	59.03	63.06	74.21	72.15	874.63	281.34	72.64	1517.73	1164.51	1819.98	42.63	72.62	71.16	55.67	9820.44	68.93	94	91.75	47.45	158.71	161.14	39.77	84.83	61.84	65.46
i000698	heterozygous	heterozygous	homozygous	heterozygous	heterozygous	heterozygous	no typing available	no typing available	86.5	46.16	42.84	62.05	48.79	68.52	81.8	78.66	126.65	123.14	56.88	106.75	107.05	116.59	73.91	53.37	57.68	72.11	77.26	79.03	199.04	51.41	69.04	221.48	130.9	200.7	56.46	302.73	115.71	60.4	204.75	123.15	411.84	100.33	68.48	118.07	177.97	54.9	83.46	70.35	64.55
i000699	homozygous	heterozygous	heterozygous	heterozygous	heterozygous	heterozygous	no typing available	no typing available	237.4	152.64	162.3	147.01	165.02	163.38	270.61	247.32	259.04	236.67	432.73	263.86	520.91	587.81	450.61	404.42	473.01	289.33	229.4	204.6	323.25	229.43	209.54	599.04	327.28	310.5	195.78	368.08	234.54	196.63	1534.06	201.18	423.83	365.66	378.01	416.14	423.79	332.72	465.16	321.34	346.76
i000700	heterozygous	homozygous	heterozygous	heterozygous	heterozygous	heterozygous	no typing available	no typing available	42.28	30.55	33.12	40.55	32.82	58.82	63.64	35.43	38.94	48.48	59.85	60.53	450.47	107.11	52.48	59.52	52.18	40.22	83.93	49.68	71.72	40.04	39.32	181.7	64.92	72.79	34.11	47.12	58.89	69.42	78.48	51.5	88.9	90.14	42.68	64.78	156.12	28.51	65.9	34.33	43.69
i000701	heterozygous	heterozygous	heterozygous	heterozygous	no typing available	heterozygous	no typing available	no typing available	212.26	341.83	387.12	277.78	192.38	245.86	292.78	199.66	320.32	378.13	141.52	284.39	537.68	676.83	342.9	969.08	342.79	293.88	294.12	257.73	454.54	202.53	257.24	440.86	315.64	468.42	234.12	657.01	318.88	263.16	385.31	264.21	322.62	2748.6	2762.97	653.62	474.96	4222.37	1295.87	3474.82	2558.18
i000702	heterozygous	heterozygous	heterozygous	heterozygous	heterozygous	heterozygous	no typing available	no typing available	164.61	52.7	54.7	58.57	42.59	82.34	117.8	156.52	118.91	116.72	310.49	135.79	87.66	95.38	71.34	56.89	102.5	236.09	143.04	79.19	109.52	54.59	58.23	153.11	323.2	176.8	72.02	68	85.41	89.37	106.24	71.6	870.07	123.08	117.71	83.11	197.13	67.24	86.47	78.52	73.26
i000703	heterozygous	heterozygous	heterozygous	heterozygous	heterozygous	heterozygous	no typing available	no typing available	135.4	282.17	246.56	309.57	170.68	209.97	194.78	8685.98	6847.99	4019.06	212.3	217.59	226.34	209.76	193.63	166.37	207.72	410.78	200.97	167.54	203.1	127.14	142.15	282.02	199.86	205.24	220.4	253.65	282.02	195.91	202.27	118.38	249.69	241.98	186.36	195.55	283.47	103.59	792.72	105.24	156.52
i000704	heterozygous	heterozygous	heterozygous	heterozygous	heterozygous	heterozygous	no typing available	no typing available	131.83	116.86	87.02	119.98	199.86	171.22	209.29	239.28	249.56	198.16	150.52	654.59	399.35	989.35	431.68	156.8	152.74	353.01	484.15	324.94	1252.31	239.48	133.47	710.69	541.23	528.95	102.71	701.34	189.98	306.18	769.47	251.91	336.79	245.3	171.47	476.95	438.8	142.48	285.08	176.86	177.94
i000705	heterozygous	homozygous	homozygous	heterozygous	heterozygous	homozygous	homozygous	homozygous	52.58	34.4	42.13	50.41	41.69	50.79	55.03	275.73	283.12	60.86	77.23	64.31	45.89	61.25	54.7	52.21	61.5	49.04	48.3	58.63	79.35	45.76	57.94	69.58	92.72	63.38	42.68	71.38	62.98	49.45	67.47	58.13	44.12	87.7	63.5	71.17	127.85	51.35	62.67	67.5	68.6
i000706	homozygous	heterozygous	no typing available	heterozygous	homozygous	heterozygous	no typing available	no typing available	145.39	883.39	1429.98	752.55	74.8	145.88	835.2	928.24	727.82	631.29	358.67	379.86	500.69	501.27	159.72	169.33	185.47	293.77	204.63	152.5	337.28	194.81	131.2	393.93	414.48	278.67	253	447.12	409.56	116.39	399.58	122.84	199.18	336.15	460.12	181.82	266.82	169.45	504.25	183.11	205.86
i000707	heterozygous	heterozygous	heterozygous	heterozygous	homozygous	heterozygous	no typing available	no typing available	320.39	375.84	331.4	365.98	254.48	494.53	502.96	412.32	451.34	711.48	474.52	622.36	954.6	883.52	373.59	409.26	356.72	420.94	490.38	503.06	546.5	391.93	421.38	844.28	628.03	794.07	387.87	740.67	518.98	418.7	619.24	527.82	997.76	816.42	925.64	377.72	628.19	871.16	1174.56	758.18	705.02
i000708	heterozygous	heterozygous	heterozygous	homozygous	homozygous	heterozygous	no typing available	no typing available	65.1	58.02	67.64	84.69	45.01	52.9	84.42	140.24	296.34	281.39	65.37	209.56	98.51	177.29	71.49	82.79	68.82	64.6	82.78	55.57	79.93	78.24	66.34	202.77	324.68	530.28	42.94	222.99	138.29	50.53	134.94	74.8	154.17	131.88	86.86	80.57	112.02	50.96	92.91	55.04	75.08
i000709	heterozygous	heterozygous	heterozygous	heterozygous	heterozygous	heterozygous	no typing available	no typing available	112.52	55.08	44.92	54.75	41.94	134.92	155.18	100.21	8849.23	8269.24	132.45	193.4	172.36	264.22	60.5	46.86	92.27	151.37	227.19	110.54	389.19	87.34	99.91	494.67	345.7	280.82	51.48	103.22	94.39	151.64	610.69	73.21	171.94	154.3	82.76	313.17	308.94	304.48	798.68	292.92	659.75
i000710	heterozygous	heterozygous	homozygous	heterozygous	heterozygous	heterozygous	no typing available	no typing available	133.75	172.46	160.9	106.5	114.72	144.64	393.19	163.79	143.07	237.97	327.58	226.55	456.52	410.28	150.15	116.14	195.62	149.34	165.74	189.32	179.74	256.49	129.44	183.71	284.16	285.15	138.1	648.05	267.54	150.36	231.02	181.5	301.68	163.26	151.05	206.98	262.16	208.81	271.24	798.69	180.57
i000711	heterozygous	heterozygous	heterozygous	heterozygous	homozygous	heterozygous	homozygous	homozygous	98.16	116.42	93.45	109.29	468.78	135.38	519.17	186.83	148	154.23	102.51	119.81	350.14	303.9	122.2	114.07	219.1	116.68	457.59	185.55	179.32	86.03	126.26	185.06	483.73	778.75	251.97	133.3	120.28	119.94	705.6	111.69	120.3	136.17	104.78	102.3	131.83	95.82	169.72	90.45	91.94
i000712	heterozygous	heterozygous	heterozygous	heterozygous	heterozygous	heterozygous	no typing available	no typing available	110.98	229.7	139.74	157.78	92.19	99.73	252.09	178.42	201.81	310.01	84.31	124.72	326.26	366.31	148	104.63	113.06	106.01	159.1	120.96	126.57	105.74	122.97	146.89	132.99	263.03	128.38	226.99	149.86	120.09	219.88	186.44	198.14	143.13	129.02	150.51	131.95	117.06	165.35	127.29	127.06
i000713	heterozygous	heterozygous	heterozygous	heterozygous	homozygous	homozygous	homozygous	homozygous	108.5	97.2	102.28	94.7	73.25	154.9	209.55	71.59	101.18	106.27	130.34	547.35	128.74	192.34	97.16	84.11	87.57	95.49	98.89	121.17	1890.7	116.53	111.4	649.89	417.92	441.26	91.21	152.56	132.94	87.84	148.43	91.15	114.22	164.63	91.71	149.77	190.04	285.24	442.28	281.8	362.87
i000714	heterozygous	heterozygous	heterozygous	heterozygous	heterozygous	heterozygous	no typing available	no typing available	265.16	222.93	212.37	271.21	234.4	345.41	246.96	272.82	284.13	337.24	263.05	400.34	273.58	329.88	267.44	251.56	259.66	325.67	272.95	233.4	420.1	233.86	270.19	459.29	353.72	365.96	232.82	323.87	284.68	310.1	346.11	243.66	320.33	356.13	314.85	304.68	442.74	238.2	479.06	242.68	301.88
i000715	heterozygous	heterozygous	heterozygous	homozygous	homozygous	heterozygous	homozygous	heterozygous	56.94	58.6	53.03	59.27	49.09	80.95	71.02	88.91	94.66	107.01	67.5	97.62	153.28	140.19	65.25	62.38	66.98	63.28	76.36	79.66	92.38	60.94	65.12	101.68	124.14	89.01	54.96	99.64	77.99	69	111.58	118.16	107.45	610.11	6007.08	72.93	119.07	91.28	130.97	86.26	89.1
i000716	heterozygous	heterozygous	heterozygous	heterozygous	heterozygous	heterozygous	no typing available	no typing available	285.5	285.59	287.66	415.47	385.57	469.02	300.5	308.62	330.17	369.45	308.15	342.16	288.44	333.11	332.98	323.21	361.43	256.88	346.79	328.76	292.14	263.92	318.2	357.77	345.86	282.47	299.46	334.04	319.55	302.61	325.88	297.16	270.18	399.77	462.09	347.39	406.13	291.91	326	303.03	314.73
i000717	heterozygous	heterozygous	heterozygous	heterozygous	heterozygous	heterozygous	no typing available	no typing available	73.1	14108.9	12629.9	12666.1	263.77	159.08	215.2	14379	12710.1	11417.2	9147.12	607.36	676.93	590.88	69.78	95.36	317.65	11585.8	5112.64	753.22	1249.15	1054.44	90.32	664.89	655.55	663.6	3518.98	3556.14	7015.98	371.66	108.41	1349.72	52.51	2696.58	4155.88	7726.18	5743.96	36.63	380.56	1388.87	596.16
i000718	heterozygous	heterozygous	heterozygous	heterozygous	heterozygous	heterozygous	no typing available	no typing available	132.46	116.1	121.81	133.41	190.86	110.61	142.38	159	171.65	172.03	146.27	204.44	264.27	278.91	169.42	158.93	153.5	155.13	198.22	126.64	141.9	158.38	157.57	245.32	189.39	187.55	112.29	144.27	160.84	130.14	270.16	4474.76	2620.98	7722.33	9564.31	3459.74	2360.49	12790.5	5279.78	12733.2	8046.57
i000719	heterozygous	heterozygous	heterozygous	heterozygous	no typing available	heterozygous	no typing available	no typing available	263.2	508.79	181.32	333.97	232.77	127.87	416.97	320.5	370.86	432.74	1366.09	1439.32	1226.5	1224.04	294.23	185.52	721.23	909.52	389.31	715.93	1046.26	585.29	198.44	1507.18	1289.75	903.1	140.38	240.31	919.7	541.94	883.99	69.34	121.02	108.86	84.24	90.61	145.39	50.27	102.51	66.84	69.46
i000720	heterozygous	heterozygous	heterozygous	heterozygous	heterozygous	heterozygous	no typing available	no typing available	233.03	291.81	329.23	420.42	180.06	182.26	485.06	225.47	396.34	363.62	143.26	314.27	352.95	433.94	529.44	370.09	329.57	353.66	207.96	482.05	431.07	261.74	420.82	488.82	435.14	513.24	149.91	378.22	401.37	220.2	488.71	344.41	195.8	531.55	296.08	297.12	452.98	330.98	355.37	267.07	680.94
i000721	heterozygous	heterozygous	heterozygous	heterozygous	heterozygous	heterozygous	no typing available	no typing available	186.64	168.69	203.43	150.9	128.01	159.98	461.73	173.61	226.96	220.64	256.65	274.34	490.1	659.01	234.08	205.05	226.77	284.7	208.87	206.55	281.92	164.96	243.02	294.79	346.98	308.97	173.32	431.85	242.03	202.25	430.33	220.75	330.05	273.9	317.58	305.33	347.42	131.54	269.96	167.52	226.09
i000722	homozygous	homozygous	homozygous	heterozygous	no typing available	heterozygous	no typing available	no typing available	101.89	108.8	87.31	135.64	145.52	140.19	240.69	131.84	192.39	197.39	148.34	128.1	147.4	183.62	195.3	129.24	234.15	2696.33	616.31	248.52	248.35	85.55	159.23	167.95	553.82	800.52	307.8	168.61	182.95	94.27	161.24	123.63	110.14	368.45	259.08	171.17	214.41	146.14	207.33	226.94	149.41
i000723	heterozygous	heterozygous	heterozygous	heterozygous	homozygous	heterozygous	no typing available	no typing available	357.41	261.2	232.17	313.75	281.59	300.26	1535.01	4889.52	702.44	396.47	320.9	331.42	467.62	493.45	330.54	279.6	269.97	276.57	294.38	303.02	353.93	223.73	374.3	442.26	334.04	337.23	223.81	599.78	411.8	259.28	400.82	344.15	785.02	521.9	372.98	402.95	516.71	324.64	381.44	319.04	380.7
i000724	heterozygous	homozygous	heterozygous	heterozygous	heterozygous	heterozygous	no typing available	no typing available	85.9	48.73	48.62	68.24	56.38	101.89	102.01	209.09	135.58	87.26	178.76	101.44	79.28	107.62	65.41	60.29	72.43	4815.84	88.88	79.56	111.38	72.2	79.02	132.46	111.28	119.21	59.97	66.78	84.93	84.06	126.94	61.03	140.2	151.65	78.1	89.23	174.14	48.66	203.82	53.68	68
i000725	heterozygous	heterozygous	heterozygous	heterozygous	homozygous	homozygous	no typing available	no typing available	110.07	121.67	185.65	119.28	86.39	107.74	261.7	116.71	148.46	146.84	113.67	132.24	212.88	288.89	127.65	101.91	101.47	110.74	147.8	128.49	314.84	104.67	133	167.38	171.82	200.42	114.51	256.88	161.47	104.42	250.92	113.07	143.18	229.26	191.62	155.4	179.26	91.04	140.9	102.25	124.1
i000726	heterozygous	heterozygous	heterozygous	heterozygous	heterozygous	heterozygous	no typing available	heterozygous	108.67	77.66	86.04	114.76	90.1	102.62	175.4	307.28	329.56	488.68	326.34	174.67	132.16	176.37	146.09	151.55	164.7	487.53	145.55	140.56	162.85	104.36	132.84	249.01	183.14	262.21	87.56	265.47	139.13	103.02	172.24	174.37	114.45	295.36	362.93	171.18	208.05	186.28	165.72	181.98	177.29
i000727	heterozygous	heterozygous	heterozygous	heterozygous	heterozygous	heterozygous	no typing available	no typing available	87.13	73.7	75.44	74.73	71.71	67.46	130.9	70.37	82.9	77.56	74.5	99.33	156.36	178.5	88.42	101.02	111.6	76.06	89.9	229.81	130.96	156.51	92.33	118.31	118.69	139.82	81.94	111.76	119.22	69.01	230.73	88.87	139.21	112.68	72.47	179	194.16	76.36	182.91	83.22	80.14
i000728	heterozygous	heterozygous	heterozygous	heterozygous	heterozygous	heterozygous	no typing available	no typing available	127.27	105.63	109.89	112.31	124.31	170.32	340.03	166.69	239.34	253.18	238.87	1422.37	250.11	828.52	216.52	103.57	184.43	221.69	350.36	242.48	1425.9	153.67	301.84	2243.97	1157.95	938.95	111.73	356.83	186.42	265.41	520.15	149.88	129.99	299.52	236.51	333.96	302.04	79.16	173.35	122.8	265.14
i000729	heterozygous	heterozygous	heterozygous	heterozygous	no typing available	homozygous	no typing available	no typing available	77.13	111.23	129.88	97.03	42.99	74.41	142.16	54.08	57.12	72.04	67.5	66.32	59.34	69.94	53.02	51.73	51.13	48.63	59.84	59.11	76.78	51.95	57.87	80.14	86.96	63.52	56.12	57.38	56.62	61.46	69.06	48.98	181.76	94.53	65.03	79.83	142.01	43.03	77.71	46.58	60.44
i000730	heterozygous	heterozygous	heterozygous	heterozygous	no typing available	heterozygous	no typing available	no typing available	142.01	188.11	195.41	138.91	114.58	185.91	750.12	162.06	193.53	197.95	155.07	260.25	508.57	687.64	198.8	159.83	152.68	209.35	278.71	172.52	310.72	160.48	175.92	314.12	237.61	357.82	169.46	682.2	224.86	201.29	267.77	246.84	424.07	238.61	303.98	328.58	440.42	222.33	341.85	228.11	227.12
i000731	heterozygous	heterozygous	no typing available	heterozygous	heterozygous	heterozygous	no typing available	no typing available	102.7	98.89	90.89	94.66	82.1	131.9	136.63	129.3	175.68	151.05	211.85	184.03	198.91	196.98	201.86	245.62	358.87	107.19	120.62	153.19	226.28	131.39	113.79	194.28	207.38	236.3	119.19	125.04	139	112.66	163.79	140.57	427.25	233.75	196.61	117.93	220.84	187.84	243.51	191.38	157.94
i000732	heterozygous	heterozygous	homozygous	heterozygous	heterozygous	heterozygous	no typing available	no typing available	274.63	26988.8	26844.3	26225.8	25755.3	23421.2	25319.3	374.69	367.59	6156.07	17556.6	19588	16167.2	17458.9	16285.2	10668.2	21280.5	17755.6	23071.8	24413.7	25374.6	24578.7	9631.61	18246	24484.4	24601.8	24587.5	23406.4	24884.2	25820.7	10807.7	180.22	272.58	3333.55	6134.17	6964.67	5139.53	13152	7807.85	13561.2	9769.41
i000733	heterozygous	heterozygous	no typing available	heterozygous	no typing available	heterozygous	no typing available	no typing available	254.86	367.54	244.88	327.4	185.06	218.81	270.85	411.51	434.85	473.08	209.4	327.39	481.44	558.95	285.54	195.86	208.43	195.69	258.06	204.08	313.85	240.92	258.22	1129.18	272.12	388.47	226.71	381.28	302.39	193.51	539.29	245.79	434.7	272.36	230.5	381.51	427.26	147.02	325.98	191	214.28
i000734	heterozygous	heterozygous	heterozygous	heterozygous	homozygous	heterozygous	no typing available	no typing available	75.43	67.85	71.07	76.83	63.03	84.43	162.77	530.84	235.7	153.38	56.26	135.33	202.35	912.07	84.74	243.14	85.64	98.64	132.32	101.98	503.02	69.49	94.12	276.23	169.92	377.11	72.34	158.02	88.45	75.98	216.39	87.82	103.09	119.33	83.38	151.88	214.47	63.57	110.56	72.79	119.93
i000735	homozygous	homozygous	homozygous	homozygous	no typing available	homozygous	no typing available	no typing available	54.16	2040.81	5404.55	1646.68	52.62	55.77	245.73	167.57	1325.67	2803.21	110.67	75.94	158.92	145.55	152.06	72.51	192.4	4877.7	78.73	73.41	99.82	53.92	68.17	105.41	83.24	107.08	3673	2898.55	1457.31	70.14	1906.02	73.82	46.15	111.11	86.03	82.48	123.66	52.59	84.4	91.27	78.39
i000736	heterozygous	heterozygous	heterozygous	heterozygous	heterozygous	heterozygous	no typing available	no typing available	62.86	64.26	60.36	81.58	48.72	45.46	99.1	68.26	108.47	98.67	120.68	135.43	100.58	123.57	122.77	107.77	99.12	105.81	100.49	68.91	117.9	112.01	62.63	216.27	122.56	184.95	70.98	126.18	111.07	71.39	156.54	268.74	112.95	141.11	82.55	134.86	274.52	50.75	87.74	60.46	96.31
i000737	heterozygous	heterozygous	heterozygous	heterozygous	homozygous	homozygous	no typing available	no typing available	261.98	776.93	946.53	773.64	169.12	257.72	524.8	193.37	280.21	553.58	258.67	350.15	1250.96	1232.85	395.25	238.59	253.3	251.41	276.02	262.38	390.24	257.03	309.03	382.61	355.61	436.25	369.31	761.57	701.56	190.6	385.88	200.45	2408.49	315.21	183.67	355.03	360.54	135.68	263.54	194.3	241.97
i000738	homozygous	heterozygous	heterozygous	heterozygous	heterozygous	heterozygous	heterozygous	heterozygous	102.91	947.22	964.07	805.97	114.42	118.04	156.76	1862.82	2550.16	2220.99	127.75	189.88	321.91	447.9	190.68	171.6	191.63	163.31	171.84	150.96	247.08	221.68	136.34	230.62	179.56	364.74	648.63	894.09	725.44	158.52	216.4	184.64	209.95	223.8	318.46	208.39	267.86	1497.97	1155.45	1163.82	1157.43
i000739	heterozygous	heterozygous	heterozygous	homozygous	homozygous	homozygous	no typing available	no typing available	194.74	274.28	274.3	258.09	66.06	104.54	88.5	1451.9	1301.44	1137.84	422.47	115.12	184.84	176.3	86.26	76.96	82.47	800.48	106.01	88.38	126.01	83.68	81.88	133.17	102.81	121.76	177.66	208.39	225.12	94.01	174.67	79.72	93.56	285.24	279.94	98.5	191.75	634.36	463.72	273.5	252.45
i000740	heterozygous	heterozygous	heterozygous	homozygous	homozygous	homozygous	homozygous	heterozygous	77.66	3269.12	2203.64	2674.92	56.24	104.28	107.2	474.43	1366.35	1265.45	126.11	170.82	319.94	288.26	102.56	77.75	116.15	315.75	152.3	103.61	319.5	114.73	84.84	236.26	237.82	209.91	926.1	1151.99	1947.47	149.67	222.4	87.67	121.71	135.86	118.01	103.61	169.87	80.63	100.16	82.28	75.79
i000741	homozygous	homozygous	homozygous	heterozygous	heterozygous	heterozygous	no typing available	no typing available	175.61	239.68	177.45	194.62	113.03	197.32	327.18	226.73	226.13	269.31	181.66	213.13	394.1	330.26	169.86	146.91	161.2	169.42	191.7	147.63	230.13	128.83	172.56	309.28	213.49	606.34	125.23	274.34	201.12	183.5	336.84	189.07	180.02	242.05	184.13	191.56	323.02	1627.07	409.86	1459.57	2243.06
i000742	heterozygous	heterozygous	heterozygous	heterozygous	no typing available	heterozygous	no typing available	no typing available	116.56	135.29	112.11	131.54	101.95	160.12	3081.37	125.65	129.4	154.5	130.55	164.91	397.05	320.46	136.01	131.92	123.27	122.37	125.2	126.06	176.66	117.54	131.4	255.02	186.68	217.68	109.2	132.26	141.54	138.17	256.45	190.11	122.86	190.03	187.26	144.65	223.56	232.01	378.01	137.06	1289.3
i000743	heterozygous	heterozygous	heterozygous	homozygous	homozygous	homozygous	no typing available	no typing available	53.68	47.11	38.6	64.13	25.63	35.96	75.4	41.69	69.71	86.27	54.18	95.93	81.84	141.36	86.1	77.9	71.88	82.39	100.35	64.57	49.34	76.2	104.64	141.28	81.99	104.59	32.38	56.28	87.5	49.93	213.67	75.18	132.61	99.03	87.14	82.17	90.65	44.2	96.58	56.5	57.01
i000744	heterozygous	heterozygous	heterozygous	heterozygous	no typing available	heterozygous	no typing available	no typing available	86.8	91.79	70.7	95.36	44.79	57.31	109.12	86.18	90.68	117.44	83.64	133.85	428.78	403.74	112.7	121.68	103.55	88.22	144.96	96.61	104.65	111.31	90.65	141.42	112.58	151.88	90.72	203.7	138.73	70.4	156.48	107.67	175.65	136.64	120.32	118.01	168.3	72.91	131.69	76.07	94.17
i000745	heterozygous	heterozygous	heterozygous	heterozygous	heterozygous	heterozygous	no typing available	no typing available	147.34	89.51	77.64	110.79	90.67	121.1	127.76	91.47	117.81	140.53	2412.74	356.9	176.21	185.27	224.29	120.75	150.73	97.59	224.25	171.66	220.26	154.31	156.88	363.86	3286.32	222.85	115.15	160.81	157.03	113.33	237.96	115.33	151.11	160.78	124.68	185.7	237.18	95.19	151.13	136.7	118.47
i000746	heterozygous	heterozygous	heterozygous	heterozygous	heterozygous	heterozygous	no typing available	no typing available	101.33	5266.23	8002.64	4252.07	49.5	68.89	83.71	61.69	132.94	146.23	148.15	103.84	172.29	199.04	127.59	91.17	103.31	78.84	84.93	78.32	195.97	71.05	90.89	120.08	95.14	113.26	180.21	230.11	249.31	63.02	147.03	63.02	97.32	105.77	60.74	192.12	164.8	56.94	100.07	83.51	78.58
i000747	heterozygous	heterozygous	heterozygous	heterozygous	homozygous	heterozygous	no typing available	no typing available	326.86	81.28	95.43	86.15	66.46	133.78	265.48	110.05	115.29	121.36	75.05	118.24	239.24	285.3	118.2	84.21	92.82	69.41	94.58	111.81	115.5	109.74	101.05	137.4	115.46	152.18	407.48	304.21	214.05	69.9	208.74	77.62	111.07	106.26	62.39	120.97	160.01	59.61	98.02	82.16	84.13
i000748	homozygous	heterozygous	no typing available	heterozygous	heterozygous	heterozygous	no typing available	no typing available	297.2	122.37	131.91	109.41	94.21	115.23	469.16	235.04	269.78	185.87	99.37	162.79	337.97	398.93	176.76	163.25	214.57	127.49	266.49	146.97	190.62	110.41	127.55	392.87	155.54	234.69	115.34	182.84	153.37	127.53	194.29	209	224.84	198.78	180.32	190.34	250.59	128.82	195.78	125.56	154.7
i000749	heterozygous	homozygous	homozygous	heterozygous	heterozygous	heterozygous	no typing available	no typing available	87.79	1051.68	861.99	986.05	87.79	89.77	98.85	1100.59	2292.8	2105.41	563.44	112.75	127.52	180.82	128.06	90.87	90.88	1267.94	106.59	107.63	162.51	75.36	99.54	152.39	122.12	5344.95	203.84	924.38	844.75	86.86	309.08	12221.8	90.74	4893.31	7671.35	170.28	219.28	229.44	213.49	211.55	266.46
i000750	heterozygous	homozygous	homozygous	heterozygous	no typing available	heterozygous	no typing available	no typing available	258.11	243.78	256.34	237.76	245.3	331.89	402.28	266.75	284.79	380.48	221.06	397.01	545.57	863.24	274.95	292.08	233.49	359.26	381.18	269.68	1658.93	287.56	269.92	859.5	554.46	653.01	202.03	1008.1	323.88	313.22	747.43	428.58	673.74	576.99	527.56	481.79	440.87	491.99	718.86	446.02	534.91
i000751	homozygous	homozygous	no typing available	heterozygous	heterozygous	heterozygous	no typing available	no typing available	460.06	431.91	401.72	413.96	268.47	1437.17	3017.31	379.37	661.93	1005.01	487.98	799.97	594.74	617.75	1512.33	1191.55	1966.78	4398.59	324.04	297.13	421.94	337.4	372.41	1304.63	546.45	593.71	728.37	703.25	428.28	463.12	420.64	610.1	217.29	429.02	1473.72	318.02	382.38	839.02	619.42	343.47	1562.4
i000752	homozygous	heterozygous	heterozygous	heterozygous	heterozygous	heterozygous	no typing available	no typing available	82.5	290.79	294.44	255.16	78.28	103.57	157.34	142.25	174.99	229.44	2379.41	1371.2	387.67	430.28	110.82	88.96	99.45	121.46	116.89	168.83	386.65	216.28	106.37	250.34	3798.57	254.94	235.23	282.09	345.91	92.51	175.81	550.02	115.61	131.66	101.73	183.12	167.08	95.83	346.36	80.5	98.68
i000753	homozygous	heterozygous	heterozygous	heterozygous	heterozygous	heterozygous	no typing available	no typing available	101.59	133.96	133.23	116.58	78.57	97.27	135.27	84.42	110.25	112.41	68.37	121.83	244.38	312.54	97.23	76.14	94.23	91.14	145.66	141.61	155.28	102.83	108.25	173.07	126.61	252.07	108.73	387.38	152	93.56	177.28	132.88	1243.42	161.45	107.29	178.91	145.18	88.28	138.54	102.52	105.84
i000754	heterozygous	heterozygous	no typing available	homozygous	no typing available	no typing available	no typing available	no typing available	312.67	273.69	318.12	232.87	244.32	306.41	536.83	394.38	526.57	577.51	175.86	283.5	515.85	617.92	379.1	284.6	216.13	218.17	249.22	224.77	373.48	241.81	327.3	365.12	279.17	314.85	260.98	361.3	328.16	212.47	438.36	230.82	589.31	320.55	245.91	315.61	358.39	182.43	289.09	225.72	317.44
i000755	heterozygous	heterozygous	heterozygous	heterozygous	heterozygous	heterozygous	no typing available	no typing available	288	104.23	114.6	139.06	158.81	163.3	266.11	167.28	202.85	212.09	137.99	209.28	175.76	267.74	162.69	156.62	136.26	189.79	887.43	406.85	485.1	360.47	384.33	272.33	229.01	1290.03	327.69	469.43	287.3	160.42	280.2	150.12	407.59	209.94	118.16	893.79	1101.86	99.34	318.46	122.69	165.47
i000756	heterozygous	heterozygous	heterozygous	heterozygous	heterozygous	heterozygous	no typing available	no typing available	54.85	34.51	32.06	47.9	63.2	53.91	210.55	60.05	96.22	90.44	53.41	77.91	49.73	67.73	93.93	69.44	93.15	49.36	53.1	68.8	1485.52	52.1	67.16	87.95	223.87	106.18	38.65	97.44	59.96	49.87	71.58	54.2	47.56	81.94	45.22	81.44	151.66	34.29	62.74	51.43	58.4
i000757	heterozygous	heterozygous	heterozygous	homozygous	homozygous	homozygous	no typing available	no typing available	106.85	88.48	96.72	105.8	73.36	90.76	385.31	204.94	249.86	306.49	67.41	129.43	146.12	213.93	126.85	126.13	106.44	92.78	100.52	88.44	265.93	73.47	260.47	248.76	150.99	195.86	64.8	125.19	125.8	94.54	179.98	106.26	4622.41	174.62	105.42	164.31	239.26	76.89	306.1	99.21	130.52
i000758	heterozygous	heterozygous	heterozygous	homozygous	homozygous	homozygous	no typing available	no typing available	118.07	67.44	69.1	84.29	97.42	122.76	271.27	139.25	197.19	184.47	80.31	117.38	108.05	179.14	117.62	111.56	112.92	108.68	96.52	98.36	191.3	73.83	102.92	185.9	136.94	270.92	76.43	115.85	113.83	75.97	225.63	656.56	121.35	156.04	318.64	165.13	158.74	76.5	119.45	77.7	100.82
i000759	heterozygous	heterozygous	no typing available	heterozygous	no typing available	no typing available	no typing available	no typing available	69.77	67.38	66.14	69.24	55.28	69.54	78.14	63.81	66.68	72.78	55.3	90.22	94.47	92.46	74.66	78.81	66.76	74.44	90.74	80.85	100.92	70.61	78.37	90.99	86.12	93.27	78.02	131.32	77.45	64.08	96.46	119.04	103.6	124.03	90.02	108.74	178.31	83.18	147.93	90.08	91.35
i000760	homozygous	homozygous	homozygous	heterozygous	heterozygous	heterozygous	no typing available	no typing available	55.96	56.63	44.88	60.7	36.3	41.18	89.26	63.62	86.94	91.6	111.2	89.15	172.18	164.46	71.17	89.36	74.3	936.13	85.13	59.68	140.2	73.06	58.11	123.26	79.33	98.8	43.33	88.76	82.41	59.74	123.84	76.08	241	88.02	67	77.87	140.72	52.5	223.8	52.91	76.33
i000761	heterozygous	heterozygous	heterozygous	heterozygous	heterozygous	heterozygous	no typing available	no typing available	73.69	166.38	84.07	84.71	57.68	66.76	105.11	87.31	105.59	115.32	58.82	105.45	237.98	301.65	95.53	73.65	77.29	87.27	515.69	138.19	191.98	177.71	91.97	120.89	109.09	163.9	89.64	154.19	126.51	86.87	221.12	114.99	9041.58	139.36	106.89	8991.04	13421.6	88.43	484.35	94.21	93.91
i000762	heterozygous	heterozygous	heterozygous	heterozygous	heterozygous	heterozygous	no typing available	heterozygous	78.37	127.89	141.12	128.2	40.95	139.1	203.94	112.03	99.91	116.04	1669.67	199.52	130.54	143.22	90.83	70.86	129.41	93.8	159.25	137.13	168.67	123.9	83	310.99	396.73	307.7	70.24	198.84	163.13	140.43	363.59	88.21	101.58	198.78	87.05	120.72	267.6	74.87	152.74	107.66	96.68
i000763	heterozygous	heterozygous	homozygous	heterozygous	heterozygous	heterozygous	no typing available	no typing available	135.92	87.26	374.47	98.81	61.8	70.97	108.18	127.76	120.4	115.13	114.41	120.3	200.38	209.05	118.36	122.77	121.55	90.13	124.87	82.29	100.5	100.31	90.04	171.6	140.28	171.53	72.01	126.06	124.25	80.99	142.19	83.46	111.69	143.15	110.52	112.19	201.45	96.01	140.85	284.61	103.56
i000764	heterozygous	heterozygous	homozygous	heterozygous	heterozygous	heterozygous	no typing available	no typing available	99.29	76.43	90.76	90.74	346.5	73	369.17	450.3	681.35	808.76	102.33	110.14	3958.44	4033.13	150.95	141.18	317.92	120.24	415.02	363.12	366.29	96.02	95.43	8369.29	1987.14	155.02	83.61	140.06	104.23	376.46	580.86	114.2	184.28	120.02	65.08	107.09	172.73	56.33	91.88	61.5	306.79
i000765	heterozygous	heterozygous	heterozygous	heterozygous	heterozygous	heterozygous	no typing available	no typing available	42.32	35.41	32.22	42.97	33.2	30.46	1205.19	37.59	51.16	48.02	48.25	74.12	78.82	93.78	52.78	56.42	57.4	48.76	61.86	44.75	60.65	61.7	39.58	95.84	58.58	85.72	30.06	84.45	66.33	40.72	73.16	40.86	49.22	89.43	47.78	58.57	121.51	32.06	59.77	35.28	57.43
i000766	homozygous	heterozygous	heterozygous	heterozygous	heterozygous	heterozygous	no typing available	no typing available	258.94	164.39	176.99	143.86	134.31	163.85	250.95	259.96	378.6	363.72	146.67	216.85	391.23	479.29	191.42	140.06	145.42	179.45	207.04	173.66	232.42	148.31	206.15	257.68	252.06	379.1	171.18	525.39	226.71	170.85	321.75	183.79	252.02	358.02	735.17	267.22	314.14	129.6	238.81	158.02	166.75
i000767	heterozygous	heterozygous	heterozygous	heterozygous	no typing available	homozygous	no typing available	homozygous	2603.86	267.74	284.52	332.05	320.34	439.3	282.11	2150.74	2027.07	452.39	489.09	1347.01	314.02	343.96	318.6	563.41	367.86	239.27	561.25	439.67	698.4	468.79	325.85	810.96	1267.87	18252.3	368.59	522.81	893.43	333.06	1833.47	23261.8	23619.4	386.14	383.25	22887.3	21486.3	22620.2	22662.8	22805.4	23392
i000768	heterozygous	homozygous	no typing available	homozygous	no typing available	no typing available	no typing available	no typing available	93.93	79.22	70.88	157.13	69.67	252.4	397.53	270.76	233.53	394.4	96.79	211.08	753.4	2095.96	97.72	238.64	77.85	101.17	109.06	116.48	1044.4	68.38	116.55	441.43	415.78	533.73	110.38	180.12	121.67	94.83	165.21	92.58	250.39	151.75	89.3	151.74	179.7	78.35	167.68	107.74	119.47
i000769	heterozygous	heterozygous	heterozygous	heterozygous	homozygous	heterozygous	no typing available	no typing available	85	55.21	57.9	63.22	44.58	62.31	113.72	65.43	95.76	93.27	78.13	93.55	118.99	156.39	83.14	67.47	59.52	81.56	67.02	91.04	116.73	73.08	77.1	130.11	100.7	121.54	78.92	126.79	98.11	60.42	111.98	125.72	156.48	105.24	66.13	124.77	136.13	50.39	93.65	69.28	71.91
i000770	heterozygous	heterozygous	heterozygous	heterozygous	heterozygous	heterozygous	no typing available	no typing available	270.28	171.17	209.73	299.82	145.73	127.59	709.2	418.42	563.98	162.14	95.77	249.92	272.3	254.14	195.63	165.41	309.27	310.92	158.48	518.19	172.94	130.5	448.73	351.74	326.38	197.79	145.14	242.74	267.24	182.98	684.82	272.23	144.11	431.09	224.82	234.78	432.39	237.27	1600.73	255.84	579.67
i000771	heterozygous	heterozygous	homozygous	heterozygous	heterozygous	heterozygous	no typing available	no typing available	185.73	90.7	90.92	87.42	85.3	82.13	216.41	143.15	158.9	137.84	80.55	123.8	154.65	185.59	102.8	82.86	84.62	97.4	108.88	112.05	1155.62	334.06	115.83	237.6	3182.46	3384.28	71.77	136.25	114.5	98.57	184.38	118.03	144.08	1018.13	685.2	179.9	183.92	157.21	145.55	508.87	147.68
i000772	homozygous	homozygous	no typing available	heterozygous	no typing available	heterozygous	no typing available	no typing available	82.72	84.47	74.8	99.7	400.21	68.6	126.33	188.38	118.05	125.61	104.86	138.63	329.26	314.19	124.92	132.87	167.5	103.6	174.63	91.62	103.37	114.01	95.46	183.46	146.37	198.55	76.08	133.71	128.97	84.12	503.98	95.63	144.32	153.89	107.91	107.45	194.87	84.88	129.96	95.34	107.08
i000773	homozygous	heterozygous	heterozygous	heterozygous	no typing available	heterozygous	no typing available	no typing available	118.79	667.48	547.99	453.94	107.81	140.23	643.02	131.91	163.34	180.08	133.44	183.47	328.66	368.34	164.1	149.78	140.88	260.78	182.79	151.23	181.37	115.5	141.58	207.47	236.55	254.94	163.67	295.95	170.91	131.74	175.86	202.13	260.95	238.82	271.16	216.16	235.41	271.24	477.42	248.92	290.21
i000774	homozygous	heterozygous	no typing available	homozygous	no typing available	homozygous	no typing available	no typing available	51.45	58.4	43.55	65.27	25.7	39.96	88.57	119.08	93.17	106.76	62.33	91.87	338.06	286.55	80.84	79.41	67.74	63.64	86.33	53.42	68.82	65.19	63.88	123.39	76.02	94.01	42.61	108.31	98.14	47.46	129.52	60	144.7	97.59	78.87	77.84	129.7	45.43	84.44	56.86	67.02
i000775	heterozygous	heterozygous	heterozygous	heterozygous	heterozygous	heterozygous	no typing available	no typing available	417.67	783.37	253.25	695.26	676.24	338.59	390.98	285.51	380.98	355.3	312.03	378.34	324.19	379.37	386.82	273.03	313.71	256.96	458.5	340.89	473.92	326.31	351.46	471.17	650.07	827.53	1104.09	1488.59	691.84	259.6	479.28	279.06	501.84	397.45	283.93	362.66	479.99	290.95	444.39	264.55	392.42
i000776	heterozygous	homozygous	homozygous	heterozygous	no typing available	heterozygous	no typing available	no typing available	76.68	89.47	77.84	107.45	53.78	58.37	173.11	118.29	103.96	110.35	97.07	135.38	224.31	226.13	97.61	129.96	94.83	92.19	115.51	78.79	154.61	95.42	79.83	334.4	107.99	133.25	66.8	113.66	118.43	79.09	174.91	86.99	96.59	135.29	101.34	105.52	182.87	80.96	115.63	86.24	99.34
i000777	heterozygous	heterozygous	no typing available	heterozygous	heterozygous	heterozygous	no typing available	no typing available	75.36	27.38	30.14	46.96	36.93	47.29	53.82	82.87	75.09	55.22	24.78	50.4	49.67	92.46	50.88	65.73	62.71	49.21	50.05	72.42	67.58	34.9	56.78	71.42	57.94	65.14	38.89	53.41	49.7	54.37	69.41	44.22	88.13	64.64	42.03	59.57	138.41	36.04	64.24	86.9	46.23
i000778	heterozygous	heterozygous	heterozygous	heterozygous	heterozygous	heterozygous	no typing available	no typing available	73.29	86.76	67.86	94.82	45.33	56	107.99	98.19	96.37	115.87	109.23	120.81	441.4	408.53	113.87	144.82	102.08	157.84	114.54	81.14	97.32	105.2	81.61	166.62	87.39	119.54	73.54	165.7	141.15	71.21	1920.2	93.96	121.12	139.61	101.96	109.67	156.94	75.65	470.96	82.54	95.41
i000779	heterozygous	homozygous	homozygous	heterozygous	heterozygous	heterozygous	no typing available	no typing available	156.14	147.72	161.18	126.29	105.14	108.78	163.77	131.33	173.77	170.13	90.04	175.29	348.76	421.88	168.22	125.92	130.47	147.27	172.16	149.42	199.98	121.94	172.38	195.84	161.77	181.53	119.84	269.71	172.23	156.93	251.04	190.78	303.95	187.29	154.75	204.61	271.5	187.75	184.34	168.97	187.5
i000780	heterozygous	heterozygous	no typing available	heterozygous	heterozygous	heterozygous	no typing available	no typing available	137.07	93.86	86.71	130.57	129.11	140.57	194.63	166.03	268.18	353.31	416.84	237.52	174.07	231.82	206.37	161.49	198.71	139.09	225.92	159.95	209.42	116.47	157.25	239.24	311.71	398.7	121.8	366.63	185.22	112.89	4758.15	135.72	139.2	543.14	313.37	521.82	658.09	526.39	781.43	787.25	971.63
i000781	heterozygous	heterozygous	heterozygous	heterozygous	heterozygous	heterozygous	no typing available	no typing available	78.56	102.16	62.46	71.83	45.62	79.6	96.93	93.02	82.98	111.59	113.83	90.77	447.9	347.43	84.66	76.03	81.99	147.14	95.92	85.2	122.64	66.47	85.4	149.25	98.68	106.88	66.76	158.77	125.67	101.78	171.25	82.38	117.66	116.83	98.59	81.45	143.7	70.89	91.08	75.11	69.79
i000782	heterozygous	heterozygous	heterozygous	heterozygous	heterozygous	heterozygous	no typing available	no typing available	146	96.99	107.98	102.56	100.68	196.24	381.06	157.61	223.73	219.49	84.74	153.83	225.39	291.23	134.36	110.89	119.57	143.46	125.02	118.04	189.51	100.78	125.66	256.67	163.81	231.37	98.45	266.24	151.79	111.71	546.48	126.57	143.18	195.04	140.44	257.25	288.18	99.96	143.41	108.71	135.94
i000783	heterozygous	heterozygous	heterozygous	heterozygous	heterozygous	heterozygous	no typing available	no typing available	62.45	115.49	69.98	106.02	129.17	76.94	377.38	131.92	86.48	107.29	81.36	93.48	299.28	260.74	96.57	131.96	250.11	72.68	116.45	196.85	204.06	187.93	72.24	160.72	119.01	172.78	170.03	205.2	208.92	85.17	159.06	75.33	310.33	114.94	85.94	95.43	163.65	64.45	102.19	55.11	77.03
i000784	heterozygous	heterozygous	heterozygous	heterozygous	heterozygous	heterozygous	no typing available	no typing available	253.2	944.31	211.06	383.05	160.71	271.38	364.73	7513	6374.67	462.5	192.66	334.8	1408.56	1082.35	287.08	284.91	243.91	277.92	266.46	206.22	403.99	205.11	267.28	395.72	313.02	449	226.86	1336.21	745.15	272.78	601.56	217.16	371.25	302.56	307.28	272.73	372.84	245	405.41	437.41	251.21
i000785	heterozygous	heterozygous	heterozygous	heterozygous	heterozygous	heterozygous	no typing available	heterozygous	137.39	105.92	90.29	99.04	82.82	245.1	240.91	118.18	136.94	182.62	339.01	240.45	146.5	161.15	110.63	111.79	148.95	172.74	205.86	333.17	535.63	508.31	142.9	310.58	180.69	444.57	174.97	367.24	460.02	172.71	330.3	138.57	199.39	197.83	124.65	218.53	261.21	90.45	213.42	102.28	287.19
i000786	heterozygous	heterozygous	heterozygous	homozygous	homozygous	homozygous	no typing available	no typing available	146.6	127.84	115.69	180.42	170.01	157.57	256.29	138.08	191.6	229.68	249.54	370.66	189.28	269.72	244.94	264.88	240.01	212.71	302.48	179.3	157.93	232.62	289.62	780.22	335.04	201.92	110.6	193.33	210.04	157.28	649.46	205.81	392.36	293.47	219.45	200.09	294.14	136.72	240.85	173.35	186.82
i000787	heterozygous	heterozygous	heterozygous	heterozygous	heterozygous	heterozygous	no typing available	no typing available	96.13	81.14	66.63	81.78	59.25	112.9	212.9	134.46	138.03	187.47	171.17	127.52	286.8	246.46	147.26	95.53	129.8	108.84	142.37	106.09	160.31	89.2	99.34	480.58	220.28	263.78	89.82	111.17	109.14	111.71	245.35	118.48	696.32	128.38	125.07	107.9	201.06	100.19	108.03	103.27	85
i000788	heterozygous	heterozygous	homozygous	heterozygous	no typing available	homozygous	no typing available	no typing available	249.58	276.49	213.08	442.34	115.07	194.51	323.21	478.1	577.8	743.02	336.3	713.73	994.5	1233.84	727.76	622.32	516.63	651.92	908.47	445.5	296	637.16	852.92	1121.67	548.12	423.25	190.81	343.06	672.38	388.08	1820.23	569.87	1163.83	653.21	733.24	661.48	652.66	308.86	615.86	435.17	373.9
i000789	homozygous	homozygous	heterozygous	heterozygous	heterozygous	heterozygous	no typing available	no typing available	72.12	82.51	59.73	70.51	96.22	81.98	107.58	78.2	73.72	108.21	86.88	93.97	437.81	316.13	96.06	71.9	92.5	82.25	184.34	94.33	104.9	63.09	79.9	119.11	194.6	310.05	90.09	145.63	104.38	78.3	168.27	76.8	104.28	97.78	90.06	79.14	115.62	74.19	108.02	74.44	70.67
i000790	heterozygous	heterozygous	no typing available	heterozygous	no typing available	no typing available	no typing available	no typing available	365.94	4007.74	3999.99	3773.12	326.24	465.82	468.98	2307.65	2106.55	2081.28	2212.34	417.47	889.12	660.74	368.51	363.56	386.36	3184.78	549.86	423.18	367.48	313.23	482.23	536.56	558.31	636.93	368.35	796.07	437.24	375.96	507.76	339.73	520.77	495.44	596.65	328.56	447.11	2049.66	2652.9	1750.86	2629.38
i000791	heterozygous	heterozygous	heterozygous	heterozygous	heterozygous	heterozygous	no typing available	homozygous	75.98	87.85	80.25	106.66	57.11	51.5	180.8	82.23	86.04	101.72	75.99	93.96	319.55	308.31	95.57	132.73	96.58	93.21	124.77	84.63	86.73	108.2	88.7	132.6	134.37	171	61	96.1	105.6	68.04	217.04	78.16	148.32	113.01	97.54	94.82	153.14	255.72	655.95	271.12	254.52
i000792	heterozygous	heterozygous	homozygous	heterozygous	heterozygous	heterozygous	no typing available	no typing available	121.72	169.14	238.31	198.61	96.18	111.04	614.2	184.26	248.65	237.64	128.7	175.18	185.47	244.7	160.94	108.17	182.62	308.68	139.39	273.38	266.26	99.67	230.86	298.53	233.07	296.42	100.28	216.49	157.2	135.34	291.76	162.47	95.49	6496.33	7042.35	226.7	302.28	123.67	276.38	150.37	356.6
i000793	heterozygous	heterozygous	no typing available	heterozygous	heterozygous	heterozygous	no typing available	no typing available	100.73	85.11	75.99	71.86	39.22	287.21	138.98	100.68	110.04	149.15	290.92	167.49	109.48	100.57	72.45	93.66	107.08	173.26	186.64	128.94	270.54	155.34	115.22	293.6	147.87	164.71	76.08	338.31	151.31	141.67	445.35	136.49	382.1	158.44	119.83	226.63	300.76	72.71	176.16	104.04	142.63
i000794	heterozygous	homozygous	homozygous	homozygous	homozygous	heterozygous	no typing available	no typing available	169.67	185.96	186.61	166.38	158.85	166.25	1431.22	217.35	244.42	246.44	150.36	215.6	446.08	558.11	185.56	214.8	169.42	180.33	288.12	220	253.86	150.14	209.64	248.84	279.21	3315.97	173.72	751.82	229.46	189.39	419.63	270.31	414.54	618.2	952.2	284.84	268.17	147.77	239.97	192.37	198.4
i000795	heterozygous	heterozygous	heterozygous	homozygous	homozygous	heterozygous	no typing available	no typing available	112.53	133.67	117.19	146.68	68.04	95.01	273.08	248.67	638.77	311.26	58.3	117.17	155.58	251.87	116.03	84.22	107.18	125.04	116.47	135.58	281.85	73.97	143.62	198.72	183.78	530.47	83.84	165.67	150.57	95.25	186.82	115.75	112.08	173.02	89.88	145.2	239.57	230.13	341.12	101.21	383.14
i000796	heterozygous	heterozygous	heterozygous	heterozygous	homozygous	heterozygous	no typing available	no typing available	72.56	52.94	48.14	62.05	271.91	223.49	212.07	112.19	179.44	168.61	279.4	161.23	330.93	336.05	313.13	247.78	293.46	269.44	335.6	327.01	111.64	365.72	96.26	138.88	431.1	361.62	297.99	332.1	294.59	282.59	182.56	271.67	198.34	134.43	116.7	110.55	169.9	50.33	97.97	79.68	78.07
i000797	heterozygous	heterozygous	heterozygous	heterozygous	homozygous	heterozygous	no typing available	no typing available	36.17	31.26	32.68	37.03	29.51	53.08	102.29	39.56	39.75	48.98	46.67	56.11	40.44	58.25	44.39	45.02	49.76	40.68	52.72	53.2	65.89	41.3	36.26	72.9	58.59	73.48	44.39	57.22	56.93	53.82	84.75	38.97	73.53	69.9	48.34	52.63	123.14	27.19	65.88	31.42	40.02
i000798	heterozygous	heterozygous	no typing available	heterozygous	no typing available	no typing available	no typing available	no typing available	165.62	170.68	171.06	138.18	122.76	127.11	175.87	146.32	197.66	180.18	124.01	215.3	448.63	506.97	210.91	142.74	148.4	147.04	180.21	167.2	198.74	150.36	170.16	255.65	177.98	229.24	139.92	341.65	217.61	176.22	226.16	208.9	301.75	221.77	215.64	260.3	334.21	214.29	272.52	218.94	184.15
i000799	heterozygous	heterozygous	homozygous	heterozygous	heterozygous	heterozygous	no typing available	no typing available	111.79	5302.54	4180.33	4892.41	96.25	122.9	195.27	3519.7	3193	3586.09	3679.07	159.3	286.33	360.3	132.77	106.11	110.75	4659.21	133	137.81	183.9	124.82	137.54	168.57	152.28	251	1976.61	2431.34	2538.76	132.68	173.61	150.72	193.85	3610.5	4295.21	231.06	258.28	167.45	199.04	173.22	162
i000800	heterozygous	heterozygous	heterozygous	homozygous	homozygous	homozygous	no typing available	no typing available	77.12	104.03	81.16	102.76	70.02	123.46	230.52	101.31	92.95	142.72	140.17	123.18	346.75	268.81	98.09	83.75	103.1	98.17	133.4	103.78	127.11	73.64	90.85	137.99	119.67	137.12	86.03	176.95	118.42	108.4	161.25	99.68	134.82	375.92	252.67	116.91	190.47	143.32	216.95	138.43	116.8
i000801	heterozygous	heterozygous	heterozygous	heterozygous	heterozygous	heterozygous	no typing available	no typing available	205.83	222.5	201.78	239.55	195.45	187.18	218.42	162.4	205.95	213.14	224.36	260.73	2424.56	1782.96	173.15	182.98	282.1	161.6	187.24	160.19	225	236.91	205.19	5435.84	254.22	279.98	197.32	271.25	281.6	152.48	207.94	162.52	183.77	258.46	209.89	1682.47	291.91	154.92	204.52	154.76	187.38
i000802	heterozygous	heterozygous	heterozygous	heterozygous	heterozygous	heterozygous	no typing available	no typing available	10863.1	21901	22008.3	21919.1	180.98	193.04	229.38	3205.64	3283.1	1052.25	169.52	260.99	946.9	948.63	244.76	278.46	217.62	198.38	227.51	241.87	295.07	199.4	5631.61	390.41	215.21	235.38	20019.6	20389.2	19795.2	181.16	1755.99	200.95	3175.31	1988.87	2629.69	427.38	429.94	2492.55	1966.02	1365.8	889.4
i000803	heterozygous	heterozygous	no typing available	heterozygous	homozygous	heterozygous	no typing available	no typing available	249.06	349.09	375.83	327.41	172.02	236.93	487.72	316.88	510.04	588.32	232.08	356.77	272.32	379.33	329.17	212.9	244.46	3306.17	298.34	271.15	669.82	193.14	255.36	574.99	435.34	634.04	189.25	319.98	391.42	222.55	547.47	213.21	208.7	524.55	331.31	490.52	645.97	223.79	496.69	222.7	364.93
i000804	heterozygous	heterozygous	heterozygous	heterozygous	homozygous	heterozygous	no typing available	heterozygous	1075.85	128.53	135.76	140.42	153	187.16	446.96	185.03	252.35	256.71	134.46	296.4	332.01	410.59	230.62	164.97	154.34	180.26	202.22	185.46	437.41	157.1	305.17	347.55	301.96	288.92	230	262.82	199.9	154.74	462.64	290.9	572.97	284.3	236.13	278.3	312.14	113.88	254.44	139.22	178.78
i000805	heterozygous	heterozygous	heterozygous	heterozygous	heterozygous	heterozygous	no typing available	no typing available	122.56	173.64	227.62	183.62	370.99	99.06	2257.48	100.42	126.8	127.24	128.44	132.51	238.02	288.15	352.75	308.03	352.36	131.2	140.25	124.64	165.75	132.42	144.19	406.25	249.27	186.01	129.33	233.54	179.13	141.87	347.86	142.98	186.88	150.43	123.21	179.1	264.84	96.67	152.29	122.2	143.39
i000806	heterozygous	heterozygous	heterozygous	heterozygous	heterozygous	heterozygous	no typing available	no typing available	125.11	146.18	107.46	158.1	72	95.25	214.81	158.59	204.26	213.22	138.56	186.53	832.14	650.92	170	187.02	154.44	159.85	196.92	114.25	152.76	140.08	140.07	306.65	142.48	183.73	94.34	181.63	201.31	109.95	279.85	171.17	241.16	212.46	174.1	172.15	254.19	112.9	179.78	122.34	137.21
i000807	heterozygous	heterozygous	heterozygous	heterozygous	heterozygous	heterozygous	no typing available	no typing available	308.19	99.95	94.31	129.8	1349.03	460.17	565.59	144.68	275.78	269.09	322.61	419.88	215.45	312.24	281.9	300.2	406.68	279.67	203.73	210.88	272.23	461.43	315.68	517.75	367.59	341.59	167.33	385.5	213.6	503.87	383.74	343.79	311.74	221.19	126.2	302.77	397.05	112.77	199.05	135.57	216.28
i000808	heterozygous	homozygous	homozygous	heterozygous	heterozygous	heterozygous	no typing available	no typing available	43.98	242.44	931.54	268.21	32.13	30.42	58.93	45.18	46.81	49.47	43.18	65.64	103.92	131.45	373.93	293.88	51.5	47.7	56.25	43.45	54.66	52.73	42.38	99.18	144.46	56.61	28.15	56.91	57.87	41.91	107.9	183.82	93.92	70.75	49.86	57.89	95.36	36.11	56.97	98.22	49.56
i000809	heterozygous	heterozygous	heterozygous	heterozygous	heterozygous	homozygous	no typing available	no typing available	68.84	65.74	51.94	59.89	44.44	85.38	80.05	54.51	58.04	95.26	81.3	141.14	124.82	116.22	63.82	68.81	70.59	77.67	1063.78	85.04	301.04	66.19	60.58	167.81	142.31	175.54	64.45	122.03	99.77	75.87	204.74	58.14	90.1	99.85	75.54	73.72	155.57	42.94	124.9	52.14	77.92
i000810	homozygous	heterozygous	homozygous	heterozygous	heterozygous	heterozygous	no typing available	no typing available	155.86	113.27	105.75	112.19	106.86	120.9	203.53	179.58	248.55	275.51	108.06	170.07	311.78	364.15	157.59	117.65	174.41	159.98	278.87	175.39	198.55	126.6	170.27	316.17	327.88	451.51	194.62	289.44	156.43	140.82	218.1	134.7	733.56	161.05	112.76	210.26	245.31	93.68	194.53	121.58	133.14
i000811	heterozygous	heterozygous	heterozygous	heterozygous	homozygous	heterozygous	no typing available	no typing available	75.57	73.37	112.64	78.46	72.28	96.52	101.97	140.27	161.92	167.29	56.62	99.7	201.53	611.93	104.18	109.12	77.98	100.2	110.79	249.02	122.23	70.63	100.33	170.04	100.96	150.62	75.32	233.33	104.86	86.57	121.62	93.11	319.8	129.67	100.68	122.26	182.89	100.96	133.12	93.76	106.44
i000812	heterozygous	heterozygous	no typing available	heterozygous	homozygous	heterozygous	no typing available	no typing available	789.31	1285.93	864.81	965.54	365.13	448.07	832.92	812.81	1008.72	669.2	2298.88	1168.01	729.63	745.62	929.02	875.95	1084.57	448.51	599.34	548.12	715.7	419.13	648.27	710.88	1895.78	995.94	467.69	988.94	808.39	403.47	756.82	408.17	845.78	634.2	511.51	663.24	804.11	376.88	537.65	480.86	479.8
i000813	homozygous	heterozygous	heterozygous	heterozygous	heterozygous	heterozygous	heterozygous	heterozygous	21634.3	25550.8	25283.3	25520.7	4107.77	207.93	289.88	26264.2	26047.3	24637.8	15680.8	16246.8	16843.2	17615.8	776.25	1638.01	15563.9	16234.8	15846.8	14431.8	15481.6	13940.9	289.99	15728.9	16775.1	17597.5	24141.5	22544.7	24533.7	15585.5	22968.5	24726.9	5402.74	12392.8	18033	2280.67	1403.52	1892.53	180	713.27	176.91
i000814	heterozygous	homozygous	no typing available	heterozygous	heterozygous	heterozygous	no typing available	no typing available	34.55	32.63	24.65	53.68	25.08	23.8	146.72	38.68	51.12	50.81	156.37	215.16	153.38	199.18	48.67	71.43	164.79	148.53	313.14	229.26	156.84	171.38	35.01	284.62	177.88	234.48	40.75	87.12	67.23	129.09	145.58	52.76	66.53	81.3	44.69	61.67	131.96	40.12	66.19	57.67	53.7
i000815	heterozygous	heterozygous	heterozygous	heterozygous	homozygous	homozygous	homozygous	homozygous	1755.82	25353.7	25167.4	25112.3	19128.6	5472.37	8073.35	18786.1	18181	17535.3	355.06	600.09	20386.3	17734.7	14098.6	14690.1	19135.1	414.72	15750.9	16502.2	690.77	19863.6	1589.05	806.46	745.78	911.04	21888.3	17890.1	23449.2	1874.8	20766.5	4007.17	765.13	759.85	889.01	269.73	519.28	370.39	337.13	283.87	338.76
i000816	heterozygous	heterozygous	heterozygous	homozygous	homozygous	homozygous	heterozygous	heterozygous	241.87	205.18	203.57	176.24	372.11	148.38	192.68	193.32	260.88	249.08	106.88	276.78	192.29	246.89	186.1	122.17	140.87	180.19	188.67	161.15	283.15	138.21	220.1	451.42	209.95	234.94	188.02	228.12	255.16	133.08	302.01	211.3	142.08	194.86	118.88	241.88	248.93	106.25	197.73	136.31	162.57
i000817	heterozygous	heterozygous	heterozygous	heterozygous	heterozygous	heterozygous	no typing available	no typing available	101.28	139.72	104.44	145.97	63.52	91.85	212.22	486.86	114.51	155.96	106.11	186.84	349.2	335.32	145.27	137.09	122.63	113	166.24	107.69	582.29	122.77	125.39	169.7	166.73	214.94	95.68	328.5	183.54	105.49	180.55	133.78	178.45	171.54	148.3	128.77	187.1	109.19	176.37	113.18	119.17
i000818	heterozygous	heterozygous	heterozygous	heterozygous	heterozygous	heterozygous	no typing available	no typing available	40.07	31.46	31.63	40.04	35.62	54.76	46.85	58.97	52.2	60.59	303.81	693.14	40.36	58.67	48.73	56.55	57.2	38.07	44.62	51.6	339.04	51.88	38.84	800.36	682.12	683.58	36.15	120.01	57.82	50.81	52.97	38.1	36.51	80.1	81.07	48.43	98.43	28.25	54.05	34.89	44.86
i000819	heterozygous	heterozygous	heterozygous	heterozygous	heterozygous	heterozygous	no typing available	no typing available	63.24	53.24	53.22	60.39	41.74	91.4	67.69	55.13	67.64	88.49	66.92	79.97	58.95	69.76	77.44	71.5	90.21	57.35	218.55	99.25	103.47	57.74	77.21	115.9	180.13	234.64	99.65	75.17	86.53	70.58	84.68	67.04	69.72	99.42	68.21	74.34	134.3	50.84	88.96	54.48	108.09
i000820	homozygous	homozygous	homozygous	homozygous	homozygous	heterozygous	no typing available	no typing available	166.83	223.76	222.7	167.66	90.56	138.48	183.16	190.56	199.81	194.39	149.26	175.93	292.94	337.73	129.45	112.65	111.01	212.66	143.99	134.54	153.27	112.8	145.14	183.54	154.05	175.56	104.94	451.35	235.2	133.06	214.43	158.11	905.32	223.61	540.87	250.38	297.21	157.39	233.8	179.95	157.8
i000821	homozygous	homozygous	no typing available	homozygous	homozygous	homozygous	no typing available	no typing available	240.77	106.2	142.22	127.48	119	164.26	731.38	172.12	208.96	187.87	121.76	171.65	157.34	210.78	152.82	106.42	124.98	129.53	158.97	142.3	225.81	109.03	167.25	252.71	224.24	260.19	105.17	188.36	162.86	111.25	207.79	142.5	325.73	482.36	1654.95	196.66	192.13	124.82	228.81	121.41	138.79
i000822	heterozygous	heterozygous	homozygous	heterozygous	heterozygous	heterozygous	no typing available	no typing available	149.13	233.26	358.87	326.64	218.66	222.75	354.2	148.82	209.5	267.79	100.77	169.57	173.66	256.51	145.74	93.73	103.82	255.58	153.7	145.05	220.91	146.21	183.62	273.83	190.61	307.68	160.91	226.73	189.1	207.85	275.89	108.06	364.55	450.42	2076.02	214.04	178.5	417.97	161.84	169	137.8
i000823	heterozygous	heterozygous	no typing available	heterozygous	heterozygous	heterozygous	no typing available	no typing available	179.03	1666.09	1756.87	1505.17	136.28	198.09	199.16	16432.5	16622.3	15979.3	13369.2	233.04	328.19	444.83	232.23	173.06	268.02	14333.1	245.09	257.1	345.03	166.18	223.68	317.63	338.8	302.78	1687.92	1479.94	1501.71	221.11	559.83	194.51	216.35	4366.2	5269.52	288.1	407.35	141.75	269.39	164.63	198.33
i000824	heterozygous	heterozygous	no typing available	heterozygous	heterozygous	heterozygous	homozygous	homozygous	114.83	58.44	63.33	53.93	60.43	66.72	92.46	242.62	77.69	74.07	66.08	71.53	173.44	194.78	118.56	93.16	116.52	4924.94	70.95	74.02	89.31	52.28	101.82	84.36	78.03	96.57	57.68	88.84	85.36	81.42	90.45	78.73	100.07	110.9	210.99	107.58	191.53	49.69	83.46	69.18	71.32
i000825	heterozygous	heterozygous	heterozygous	heterozygous	homozygous	heterozygous	no typing available	no typing available	79.13	84.54	88.15	104.48	67.12	119.56	218.69	122.5	131.01	154.46	82.21	127.13	157.68	156.24	93.23	83.06	102.92	83.98	106.48	98.76	130.55	85.02	86.98	177.08	414.78	163.57	108.63	131.79	107.85	112.42	219.97	537.18	88.22	188.38	167.34	111.39	258.73	134.3	186.9	93.12	208.81
i000826	heterozygous	heterozygous	heterozygous	heterozygous	no typing available	heterozygous	no typing available	no typing available	903.81	884.25	930.35	885.1	782.62	1114.34	1038.69	858.7	1050.53	1154.89	957.65	1049.3	1094	1087.71	1061.99	999.98	809.31	840.1	953.57	821.68	873.25	931.66	1107.92	1122.9	912.34	922.9	892.53	933.66	945.62	827.78	1777.13	7059.18	4075.14	1085.88	1031.35	1117.69	1279.79	1032.66	1367.81	1120.71	1025.01
i000827	heterozygous	heterozygous	no typing available	homozygous	heterozygous	heterozygous	no typing available	no typing available	135.04	144.46	110.56	120.26	69.98	130.95	402.78	199.91	154.54	172.71	188.81	183.46	438.87	346.78	123.41	111.77	267.4	130	178.11	119.54	473.15	117.26	97.81	241.56	321.26	328.56	106.9	270.85	151.7	138.41	922.13	181.6	19949	185.66	186	136.16	200.27	121.41	208.09	118.58	124
i000828	heterozygous	heterozygous	no typing available	heterozygous	homozygous	heterozygous	no typing available	no typing available	71.21	82.18	72.39	84.38	41.54	45.49	99.53	113.08	136.39	161.09	69.95	106.07	359.73	407.85	84.18	94.26	85.44	80.78	104.49	64.31	81.3	78.12	73.29	133.66	98.17	122.66	55.37	99.88	103.52	64.48	722.99	74.49	107.18	106.88	82.62	88.67	149.94	56.79	96.3	61.22	74.8
i000829	heterozygous	heterozygous	heterozygous	heterozygous	no typing available	heterozygous	no typing available	no typing available	34.26	31.23	31.1	41.77	27.86	30.06	121.86	45.72	54.67	48.3	51.28	75.83	45.92	51.35	40.7	47.28	53.65	38.21	60.71	38.02	43.81	45.36	35.3	80.56	57.46	67.52	29.93	64	55.72	44.2	58.82	40.16	47.54	73.59	46.96	43.98	102.7	61.93	48.84	32.91	48.16
i000830	heterozygous	heterozygous	heterozygous	heterozygous	no typing available	heterozygous	no typing available	no typing available	185.74	119.05	125.07	139.94	135.26	157.61	196.21	137.74	302.22	261.03	102.2	217.72	305.12	435.36	306.93	231.1	318.01	236.77	194.2	196.31	322.75	155.05	216.18	325.39	253.8	325.65	141.5	197.97	209.23	163.85	317.62	185.62	187.3	1146.23	719.78	315.1	365.24	216.71	657.19	616.34	207.21
i000831	heterozygous	heterozygous	heterozygous	heterozygous	homozygous	heterozygous	no typing available	no typing available	171.11	102.29	98.91	138.49	132	160.89	129.17	2767.6	599.14	175.49	9753.3	6560.4	120.26	161.61	123.59	114.77	126.78	101.49	131.88	125.36	161.18	100.6	122.37	1025.13	4502.56	154.42	105.22	127.73	128.67	118.19	174.84	115.47	278	200.21	209.89	237.18	305.42	99.57	143.68	104.99	117.13
i000832	homozygous	heterozygous	heterozygous	heterozygous	heterozygous	heterozygous	no typing available	no typing available	327.07	236.12	234.84	305.3	1996.85	200.63	402.24	310.68	391.63	335.23	234.74	546.06	549.29	593.58	282.97	252.46	440.06	662.83	275.62	467.7	611.63	299.79	546.38	904.61	729.78	609.58	206.23	562.99	332.43	1168.12	464.58	349.19	325.71	428.38	290.65	299.17	478.83	252.46	349.7	263.4	487.21
i000833	heterozygous	heterozygous	heterozygous	heterozygous	no typing available	heterozygous	no typing available	no typing available	339.01	312.21	282.68	377.57	283.91	297.83	337.81	377.52	424.53	373.15	563.28	553.67	374.31	343.86	393.3	354.5	351.41	339.09	376.4	345.4	2234.46	398.29	329.08	670.79	1054.9	435.68	376.08	1151.03	706.48	353.36	4887.33	936.8	454.97	539.49	368.14	293.92	465.96	230.12	581.78	213.35	327.39
i000834	homozygous	heterozygous	homozygous	heterozygous	heterozygous	heterozygous	no typing available	no typing available	267.25	170.19	126.17	222.04	3526.56	296.09	1025.41	2377.61	526.35	494.83	6589.05	292.28	6684.74	2732.43	2982.44	1894.67	3287.28	11382.9	822.26	835.56	348.13	259.41	621.69	342.34	347.44	801.27	178.73	917.77	301.98	6628.07	332.47	258.66	774.83	953.77	883.72	337.52	402.54	345.62	784.18	472.19	374.04
i000835	heterozygous	heterozygous	heterozygous	heterozygous	no typing available	heterozygous	no typing available	no typing available	226.71	49.31	49.62	84.29	896.96	1188.86	1174.55	62.63	83.08	103.78	1408.48	1367.02	1491.15	1989.53	1366.54	1108.42	1773.3	1478.13	3085.46	1503.02	711.31	1942.59	174.98	1434.33	2584.47	3381.9	1989.91	2501.79	1878.4	1308.78	379.94	80.32	214.98	2636.5	2552.3	136.27	217.54	129.6	214.41	77.2	100.41
i000836	heterozygous	heterozygous	heterozygous	heterozygous	homozygous	heterozygous	no typing available	no typing available	122.9	138.79	263.66	150.26	87.38	99.43	167.11	122.47	156.26	148.39	228.49	225.84	355.6	439.7	129.06	105.74	120.74	121.48	189.63	200.99	146.42	173.58	137.95	173.83	437.53	191.78	155.47	1385.08	211.22	119.17	5458.56	142.36	512.82	160.66	127.8	241.06	231.21	1155.3	4205.96	1488.61	3825.97
i000837	heterozygous	heterozygous	homozygous	homozygous	no typing available	homozygous	no typing available	no typing available	61.37	53.33	46.82	55.27	44.21	120.16	60.87	57.78	67.5	102.75	113.01	90.92	89.45	92.52	76.09	71.95	61.92	68.13	84.71	77.96	101.41	65.57	65.36	125.56	89.39	85.12	50.69	225.17	83.78	73.39	131.1	63.18	110.45	95.51	67.66	101.67	137.16	68.98	86.35	90.36	67.65
i000838	homozygous	heterozygous	homozygous	heterozygous	heterozygous	heterozygous	no typing available	no typing available	383.15	97.06	141.6	106.09	186.86	138.08	252.56	477.78	465.55	471.56	138.2	199.54	123.17	151.46	206.08	90.32	106.34	158.39	99.16	97.25	171.9	107.38	130.75	267.32	193.13	201.3	76.69	166.06	194.3	110.72	360.2	73.41	217.05	128.86	75.56	150.32	198.66	55.61	92.16	72.74	78.57
i000839	heterozygous	heterozygous	heterozygous	homozygous	homozygous	homozygous	no typing available	no typing available	37.27	26.94	22.33	26.26	24.04	38.28	31.88	30.15	28.31	40.3	30.47	48.76	39.56	45.81	31.42	28.61	32.94	31.33	37.47	39.64	43.84	31.46	29.7	59.63	43.2	53.46	24.91	44.87	38.59	41.62	51.41	28.76	35.68	56	33.75	41.49	69.95	28.69	44.01	26.26	32.87
i000840	heterozygous	heterozygous	homozygous	heterozygous	heterozygous	heterozygous	no typing available	no typing available	268.51	330.83	345.31	339.51	283.79	239.45	1230.26	374.33	315.18	340.48	310.58	446.98	320.04	346.24	262.56	304.44	281.75	517.9	331.45	242.67	398.04	312.92	282.25	396.78	474.48	436.07	271.32	389.4	405.12	251.99	262.53	229.48	244.83	324.68	267.96	241.76	325.61	302.48	349.48	228.68	288.63
i000841	heterozygous	heterozygous	heterozygous	homozygous	homozygous	homozygous	no typing available	no typing available	78.42	46.5	42.74	60.35	99.87	65.19	352.69	148.83	106.33	94.44	100.96	108.62	76.66	90.98	74.43	63.92	58.89	136.55	76.05	80.48	109.59	67.64	88.6	133.9	129.94	165.51	98.58	105.79	79.12	58.16	266.78	11173.7	250.64	125.04	120.39	106.88	108.41	53.93	86.87	70.06	62.66
i000842	heterozygous	heterozygous	heterozygous	heterozygous	homozygous	homozygous	no typing available	no typing available	86.8	69.5	67.72	83.81	66.04	126.27	134.1	75.11	81.45	123.5	81.19	136.26	125.17	128.41	79	183.84	88.85	67.85	89.74	83.55	660.67	78.95	85.63	122.12	554.31	821.42	73.83	154.97	92.93	83.3	101.19	72.44	93.04	118.65	103.56	97.11	152.94	76.26	2242.68	80.24	122.92
i000843	heterozygous	heterozygous	heterozygous	heterozygous	homozygous	heterozygous	no typing available	no typing available	84.78	119.54	67.05	191.5	42.56	174.62	262.33	171.18	99.44	102.21	131.7	236.06	105.44	140.6	196.06	134.79	430.09	119.97	131.53	207.43	202.69	96.06	80.54	465.36	309.28	240.07	68.77	109.06	116.67	188.06	238.18	125.16	69.81	292.52	79.8	117.53	299.26	94.16	219.68	177.04	68.52
i000844	heterozygous	heterozygous	heterozygous	heterozygous	heterozygous	heterozygous	no typing available	no typing available	426.32	241.75	228.85	388.29	243.64	515.75	304.2	988.36	506.46	659.41	503.55	727.86	362.15	898.16	272.44	333.1	465.36	221	369.19	343.05	366.77	200.14	277.44	818.89	590.18	646.78	228.02	554.8	429.44	324.14	444.3	250.71	350.63	577.68	368.72	349.24	584	150.88	380.56	178.81	251.8
i000845	heterozygous	heterozygous	no typing available	heterozygous	heterozygous	heterozygous	no typing available	no typing available	59.89	104.54	87.34	66.58	42.06	70.74	91.57	304.24	800.68	496.68	826.73	568.3	323.61	219.24	66.71	53.46	61.71	220.98	81.23	75.62	156.71	116.15	62.73	259.1	750.09	123.11	111.76	103.06	118.99	82.98	135.96	78.97	85.57	115.06	116.55	83.09	156.2	89.68	147.9	78.84	119.39
i000846	heterozygous	heterozygous	homozygous	heterozygous	heterozygous	heterozygous	no typing available	no typing available	125.37	189.5	123.34	150.82	76.65	160.08	154.27	223.26	224.48	295.92	132.17	230.4	549.19	439.69	134.63	120.5	123	144.08	184.3	135.42	184.65	3041.05	139.11	346.52	495.19	289.77	129.97	278.47	192.63	139.42	331.2	176.07	247.09	175.72	167.83	168.16	227.7	131.74	257.27	128.61	162.44
i000847	heterozygous	heterozygous	heterozygous	heterozygous	no typing available	homozygous	no typing available	no typing available	147.86	192.19	130.9	147.6	77.74	215.43	245.41	166.77	143.61	221.95	185.59	229.24	672.6	468.88	145.4	140.53	154.53	167.82	183.52	132.38	281.04	162.12	157.24	307.98	227.64	205.99	131.2	179.89	210.7	186	345.84	160.5	319.65	252.69	248.72	210.04	349.06	219.16	276.94	196.52	192.12
i000848	heterozygous	heterozygous	homozygous	heterozygous	no typing available	heterozygous	no typing available	no typing available	63.71	57.4	49.1	72.1	49.84	55.23	102.92	64.83	75.69	80.6	87.73	95.83	70.46	116.49	78.8	87.13	74.3	73.15	82.41	62.94	84.24	81.8	66.64	126.59	107.54	153.81	52.34	83.72	86.95	58.99	5017.88	69.47	117.81	97.84	71.76	87.05	167.39	58.75	98.54	63.46	83.57
i000849	heterozygous	heterozygous	no typing available	heterozygous	no typing available	heterozygous	no typing available	no typing available	61.25	66.42	67.98	62.15	44.02	75.76	90.61	72.41	70.07	86.45	512.24	217.82	175.07	147.61	61.63	57.02	78.31	61.03	103.66	81.42	90.03	58.59	60.65	148	750.52	155.08	61.41	73.89	92.25	69.82	177.56	60.45	67.47	95.51	85.95	79.87	119.4	57.23	83.76	61.02	63.99
i000850	heterozygous	heterozygous	heterozygous	homozygous	homozygous	heterozygous	no typing available	no typing available	163.89	90.89	101.52	136.55	102.68	140.31	202.43	335.02	262.42	292.87	180.81	206.93	239.69	412.33	193.32	116.99	137.84	229.14	168.3	161.43	284.11	116.44	156.73	369.9	241.45	468.61	120.69	211.42	195.44	120.74	279.41	134.05	150.56	224.64	116.28	246.28	263.81	182.17	186.92	121	153.06
i000851	heterozygous	heterozygous	homozygous	heterozygous	no typing available	heterozygous	no typing available	no typing available	136.8	146.29	139.64	105.64	92.12	87.36	609.16	105.99	131.27	129.49	73.36	151.51	476.38	1072.38	127.35	212.41	102.68	111.74	113.2	111.64	967.74	102.4	133.94	239.71	141.52	188.37	99.7	275.62	159.52	392.22	170.76	160.45	198.82	150.72	141.34	191.82	226.3	108.08	154.59	126.61	150.34
i000852	homozygous	heterozygous	heterozygous	heterozygous	homozygous	homozygous	no typing available	no typing available	121.06	116.84	95.65	108.1	85.09	161.44	133.67	148.97	168.84	223.72	116.31	222.32	391.58	318.64	136.74	116.52	132.82	122.39	141.66	111.08	189.96	106.8	123.72	211.43	174.2	243.4	94.76	206.83	155.48	144.89	967.88	123.98	168.56	189.48	142.3	176.52	260.36	111.87	266.5	118.66	160.38
i000853	heterozygous	heterozygous	heterozygous	heterozygous	no typing available	heterozygous	no typing available	no typing available	53.78	41.33	38	51.19	36.2	91.3	158.9	71.96	86.33	76.33	63.13	87.08	100.57	185.08	66.44	128.31	62.84	58.92	99.41	66.39	101.47	84.27	52.87	124.19	74.57	106.96	48.09	94.82	82.13	45.77	84.8	48.53	15898.5	88.2	58.14	233.49	270.82	45.34	83.97	46.29	69.67
i000854	heterozygous	homozygous	heterozygous	heterozygous	homozygous	homozygous	no typing available	no typing available	546.69	400.32	483.39	671.69	756.43	1443.34	500.41	409.57	744.97	1549.61	472.57	713.83	477.73	570.69	592.04	580.58	478.44	415.03	562.37	742.02	1093.55	535.45	737.71	1939.07	574.43	483.03	448.7	894.94	653.85	509.08	1300.82	1763.98	826.6	1221.66	1157.98	1251.59	813.12	376.97	801.45	436.09	523.88
i000855	heterozygous	heterozygous	heterozygous	heterozygous	homozygous	heterozygous	no typing available	no typing available	132.48	131.11	148.9	123.68	83.54	103.68	490.95	150.84	207	227.78	77.22	139.52	275.88	351.32	240.6	156.86	356.53	149.28	224.56	112.64	164.97	95.08	125.6	264.99	146.05	179.14	85.74	171.06	160.74	107.49	213.8	115.75	267.59	262.43	321.51	177.85	212.37	76.01	139.79	96.84	121.78
i000856	heterozygous	heterozygous	homozygous	heterozygous	no typing available	homozygous	no typing available	no typing available	57.68	67.98	58.02	74.79	34.27	43.84	132.71	106.46	94.28	106.62	346.8	107.73	350.4	345.06	89.54	97.67	89.28	142.47	91.58	61.62	160.52	70	69.16	116.38	93.59	98.17	52.01	99.45	98.38	56.09	138.66	72.22	125.38	100.74	88.34	87.7	132.79	85.39	98.66	61.48	69.5
i000857	heterozygous	heterozygous	heterozygous	heterozygous	heterozygous	heterozygous	no typing available	no typing available	175.84	125.55	97.17	102.17	79.42	153.75	202.02	157.12	165.76	202.2	148.37	254.63	368.52	317.05	105.76	92.25	110.79	207.55	149.67	128.78	195.51	109.18	112.29	227.84	249.34	351.27	112.63	531.74	170.74	134.01	257.1	121.64	2170.22	187.9	119.55	138.94	209.89	105.18	271.99	106.84	176.9
i000858	homozygous	heterozygous	heterozygous	heterozygous	no typing available	heterozygous	no typing available	no typing available	19.2	15.63	16.09	20.48	12.46	26.95	25.18	174.61	31.93	30.4	493.93	30.11	23.06	30.07	20.66	17.63	29.88	7441.9	64.08	34.66	39.49	23.3	20.03	69.3	55.1	62.28	18.07	42.6	28.68	29.69	75.07	27.99	23.14	268.25	406.38	26.98	75	12.82	101.89	15.96	18.88
i000859	heterozygous	heterozygous	heterozygous	heterozygous	heterozygous	heterozygous	no typing available	no typing available	103.83	60.84	65.41	94.44	90.08	133.44	202.54	171.2	454.22	253.55	792.53	569.7	112.22	158.78	189.32	105.1	229.18	113.98	279.84	131.9	263.55	79.33	190.21	190	533.88	210.14	98.21	120.15	134.54	96.9	467.94	104.74	222.15	158.89	108.81	174.66	224.42	79.6	146.26	89.84	133.47
i000860	homozygous	heterozygous	heterozygous	heterozygous	heterozygous	heterozygous	no typing available	no typing available	126.26	6632.21	6319.5	6216.68	242.04	182.37	223.78	145.14	293.7	351.56	215.97	193.89	247.57	306.79	432.17	371.2	628.13	168.53	321.67	324.28	282.44	232.29	147.88	197.16	234.79	308.94	4680.59	5203.58	5719.92	296.85	268.35	1338.68	163.14	1597.19	2055.29	385.89	337.9	4602.19	3592.57	3383.78	3492.36
i000861	homozygous	heterozygous	heterozygous	heterozygous	no typing available	homozygous	no typing available	no typing available	166.39	121.99	103.64	179.04	186.42	796.81	2350.95	371.68	314.18	344.55	192.51	248.94	178.35	211.78	226.1	192.24	484.43	165.66	1953.73	1039.99	393.28	912.39	265.77	262.45	1557.95	2746.85	843.36	457.62	208.68	149.78	260.94	209.4	307.23	285.27	182.87	280.12	324.04	171.44	253.71	207.01	221.31
i000862	heterozygous	heterozygous	heterozygous	heterozygous	heterozygous	heterozygous	no typing available	no typing available	1506.58	34.44	31.08	43.44	28.26	60.62	68.36	193.57	156.88	119.1	291.31	75	119.7	125.04	50.78	47.18	66.25	371.51	65.3	61.29	488.13	58.67	43.94	330.24	120.13	106.03	45.7	252.48	102.09	77.52	122.19	39.85	86.65	273.18	2308.52	67.86	124.01	65.95	146.99	41.72	50.87
i000863	homozygous	heterozygous	heterozygous	heterozygous	heterozygous	heterozygous	no typing available	no typing available	306.3	166.53	188.86	186.91	211.93	213.08	299.32	471.81	505.93	505.93	473.8	402.17	416.07	433.71	299.48	200.52	259.14	1247.27	280.32	245.18	709	223.01	256.35	504.79	457.69	468.71	180.68	262.89	259.66	189.41	375.52	277.44	283.44	385.5	247.58	1482.68	972.92	147.37	256.36	185.68	217.22
i000864	heterozygous	heterozygous	heterozygous	heterozygous	no typing available	heterozygous	no typing available	no typing available	127.43	123.89	93.47	99.02	74.87	128.05	171.38	551.94	437.06	327.81	104.51	178	359.7	295.85	138.04	129.5	109.44	124.51	186.84	102.97	187.33	103.51	118.14	173.08	177.81	228.09	94.5	175.11	144.39	121.16	267.07	110.16	1915.98	151.31	134.13	134.51	169.49	108.39	194.4	112.2	135.06
i000865	heterozygous	heterozygous	heterozygous	homozygous	homozygous	homozygous	no typing available	no typing available	44.68	428.51	443.81	412.01	33.04	34.1	90.9	50.05	59.82	61.79	67.25	96.42	170.06	165.33	61.18	68.64	64.12	96.52	88.44	51.63	60.61	64.16	52.87	928.15	83.96	171.19	45.98	71.96	498.19	43.34	93.97	287.14	72.23	92.36	65.67	65.02	112.65	47.48	77.64	48.94	61.6
i000866	heterozygous	heterozygous	heterozygous	heterozygous	homozygous	heterozygous	no typing available	no typing available	57.3	43.33	41.22	50.72	39.61	95.04	64.27	615.15	1325.11	1138.54	58.38	76.65	57.72	61.2	56.37	49.21	53.84	54.96	66.99	59.73	81.4	49.05	54.34	96.35	72.1	97.16	44.64	115.06	65.78	60.2	101.21	50.76	4087.88	83.4	57.21	66.54	99.6	45.67	72.89	40.84	63.78
i000867	heterozygous	heterozygous	heterozygous	heterozygous	heterozygous	heterozygous	no typing available	no typing available	170.09	204.07	199.48	179.06	118.21	145.9	178.36	208.19	190.3	147.77	122.89	189.68	344.53	405.52	225.66	353.81	300.77	191.92	226.62	178.87	178.79	149.96	211.55	220.35	130.94	190.26	107.75	269.18	192.95	154.74	359.4	199.04	247.77	198.13	158.92	264.69	291.85	144.07	2268.3	163.17	183.17
i000868	heterozygous	heterozygous	heterozygous	heterozygous	heterozygous	heterozygous	no typing available	no typing available	102.03	70.06	52.42	62.66	38.68	66.07	79.01	49.69	47.35	59.66	269.96	124.17	165.39	150.18	48.75	45.16	60.36	91.04	113.64	83.16	118.14	68.96	67.74	215.71	181.07	102.04	56.7	356.36	166.14	73.63	119.07	50.24	87.55	92.92	49.03	115.42	171.96	47.97	86.02	43.69	65.34
i000869	heterozygous	heterozygous	heterozygous	homozygous	homozygous	heterozygous	no typing available	no typing available	118.13	116.84	113.61	123.8	90.01	107.21	128.11	118.85	155.32	171.51	155.86	196.53	350.9	321.13	140.4	142.19	137.59	121.57	187.5	119.08	136.53	137.31	138.04	203.38	196.69	197.14	101.49	132.3	140.84	102.41	216.37	3069.91	175.21	204.55	223.95	185.03	175.3	116.47	151.16	112.95	125.14
i000870	heterozygous	heterozygous	heterozygous	heterozygous	heterozygous	heterozygous	no typing available	no typing available	92.8	88.1	76.28	132.73	70.8	84.66	119.66	64.15	122.28	176.53	158.27	247.13	146.49	225.06	218.21	191.45	184.44	185.72	308.3	146.1	116.91	232.17	270.39	344.52	266.64	241.26	116.56	180.16	196.59	124.82	807.74	169.21	369.42	230.91	190.58	163.95	251.34	98.24	243.64	131.92	118.39
i000871	heterozygous	heterozygous	heterozygous	heterozygous	homozygous	heterozygous	no typing available	no typing available	615.26	651.31	477.1	572.72	442.43	1135.48	822.68	625.58	687.92	909.64	1351.07	895.81	1659.68	1208.26	603.4	628.45	646.09	724.84	773.74	643.13	1040.85	906.98	706.19	1243.36	889.73	1085.14	595.81	688.76	778.45	675.55	1447.98	696.66	1373.15	798.79	758.87	907.21	984.96	537.48	934.06	557.02	692.01
i000872	heterozygous	heterozygous	no typing available	heterozygous	heterozygous	heterozygous	no typing available	no typing available	68.72	163.46	128.1	190.3	40.94	53.06	125.15	115.9	139.7	169.97	88.57	184.18	118.03	263.46	186.11	159.75	151.75	159.46	219.19	107.39	101.12	152.5	265.28	603.42	140.33	140.25	54.56	108.23	155.83	90.76	1611.08	157.3	326.65	233.5	257.42	132.55	192.79	86.47	152.34	182.34	98.37
i000873	heterozygous	heterozygous	no typing available	heterozygous	heterozygous	heterozygous	no typing available	no typing available	249.72	214.15	208.06	206.97	219.32	230.61	4510.62	669.6	319.57	339.32	768.24	583.24	497.92	599.9	258.53	247.58	176.85	255.25	303.43	223.2	306.51	203.55	325.13	378.65	298.02	310.37	225.64	304.2	249.37	199.71	324.55	280.86	468.96	252.54	286.71	252.61	266.62	193.71	247.21	190.86	262.88
i000874	heterozygous	heterozygous	heterozygous	heterozygous	heterozygous	heterozygous	no typing available	no typing available	92.93	69.65	85.87	82.52	72.97	75.46	4917.74	82.8	100.57	140.6	102.12	268.5	169.17	640.65	391.65	395.02	660.13	155.46	149.61	106.21	2733.49	75.19	82.55	1091.31	514.25	376.88	58.1	137.87	75.03	92.08	893.78	205.29	77.57	111.87	80.13	215.2	206.3	39.55	139.96	57.9	283.12
i000875	heterozygous	heterozygous	heterozygous	homozygous	homozygous	heterozygous	no typing available	heterozygous	236.22	165.66	163.42	179.8	183.53	203.13	259.96	288.06	353.47	310.14	1197.38	1268.75	371.82	485.98	251.14	191.51	219.2	256.86	327.35	362.45	680.85	441.22	274.69	411.32	1199.66	365.39	438.16	608.22	491.39	205.78	657.26	302.35	5222.59	301.6	205.61	402.28	501.56	163.71	442.15	188.29	275.97
i000876	heterozygous	heterozygous	heterozygous	homozygous	homozygous	heterozygous	no typing available	no typing available	142.51	232.06	210.58	180.22	505.95	230.42	361.02	1143.2	930.99	936.64	953.98	266.97	427.52	538.57	254.19	246.68	336.88	1177.94	253.32	318.86	297.06	358.22	153.09	224.75	333.26	375.32	272	375.08	218.62	330.32	177.36	259.43	185.01	416.04	755.59	198.04	253.95	109.27	205.52	159.96	181.56
i000877	homozygous	heterozygous	homozygous	heterozygous	heterozygous	heterozygous	no typing available	no typing available	173.78	156.59	108.79	130.39	103.56	168.77	149.76	152.32	142.26	210.37	183.93	184.26	561.74	420.16	143.29	134.96	137.16	166.88	140.25	120.71	202.3	118.42	152.3	201.51	183.98	314.56	130.22	321.66	162.84	133.22	244.74	133.18	397.48	164.97	180.4	135.17	217.76	133.53	594.27	130.36	138.01
i000878	heterozygous	heterozygous	heterozygous	heterozygous	heterozygous	heterozygous	no typing available	no typing available	81.81	67.61	64.49	86.21	68.98	115.47	194.15	79.92	78.2	115.89	113.1	113.84	84.38	111.97	72.89	89.37	81.64	74.69	83.53	80.14	444.08	81.43	77.31	154.12	119.6	152.57	71.42	123.9	116.74	92.42	119.01	68.5	89.98	152.57	92.68	98.75	158.96	63.92	173.97	75.23	76.32
i000879	heterozygous	heterozygous	homozygous	heterozygous	heterozygous	heterozygous	no typing available	no typing available	76.95	201.08	208.71	147.07	56.27	69.33	122.73	138.23	95.59	135.75	97.65	145.88	534.12	442.07	144.58	131.93	149.56	96.98	237.69	99.75	151.88	96.61	109.68	202.54	316.67	355.21	102.32	134.79	171.65	82.26	170.36	94.05	158.41	180.88	183.01	117.48	165.26	96.56	137.67	111.78	92.49
i000880	heterozygous	heterozygous	heterozygous	heterozygous	homozygous	heterozygous	homozygous	homozygous	55.08	58.52	49.2	66.2	53.4	39.1	126.48	122.21	111.45	150.07	91.17	100.43	165.43	300.34	63.16	73.7	62.74	63.2	69.47	55.27	84.47	77.7	49.89	182.31	91.96	117.87	45.63	83.66	90.75	45.45	142.09	59.31	58.45	186.3	59.88	73.48	105.88	40.4	76.42	51.8	69.3
i000881	heterozygous	heterozygous	no typing available	heterozygous	heterozygous	heterozygous	no typing available	no typing available	121.44	114.87	115.57	139.57	95.93	146.51	7359.24	656.97	529.48	586.71	217.03	224.01	147.36	232.84	146.84	152.28	115.75	141.13	127.96	131.1	315.24	120.44	123.34	205	297.48	535.72	147.26	410.48	194.62	114.66	212.24	94.32	151.4	206.29	163.44	171.36	148.45	89.52	279.75	98.74	184.65
i000882	heterozygous	heterozygous	heterozygous	heterozygous	heterozygous	heterozygous	homozygous	heterozygous	130.53	945.82	2155.29	1138.46	82.3	134.62	207.04	159.98	156.1	255.69	162.11	196.31	1589.45	1069.34	163.85	178.84	195.69	22488.2	242.48	526.92	784.65	315.33	263.89	234.54	206.73	23609.5	356.07	584.49	4209.38	22033.6	251.15	29317.4	25650.5	20986.7	24282.6	877.24	626.74	467.08	353.97	160.08	155.41
i000883	homozygous	heterozygous	heterozygous	heterozygous	heterozygous	heterozygous	no typing available	no typing available	630.42	622.35	623.75	657.98	661.93	700.89	614.67	686.65	716.72	738.63	627.81	681.42	620.6	651.27	688.98	675.44	609.45	575.58	624.83	617.96	644.66	616.61	640.32	697.41	618.8	632.4	604.79	618.98	675.02	615.97	665.01	639.44	616.01	730.86	695	629.25	711.26	620.16	641.64	610.38	639.23
i000884	heterozygous	heterozygous	homozygous	heterozygous	heterozygous	heterozygous	no typing available	no typing available	20478.6	68.84	55.49	101.91	25947.6	24891.8	26727.9	57.33	83.99	13890.6	20045.3	16443.5	18287.5	20376.7	22635.1	21877.4	22225.6	21527.1	17813	19485.2	15487.5	24869.3	20774.1	14052.2	20954.5	20281.8	19860.3	20506	14330.5	20462.3	16114.2	10215.2	658.41	19543.3	21615.7	2347.35	563.38	7828.59	4930.72	2596.45	1497.87
i000885	heterozygous	heterozygous	heterozygous	heterozygous	heterozygous	heterozygous	no typing available	no typing available	105.09	57.26	58.87	66.46	60.74	160.15	182.83	5507.82	5018.47	5576.11	11850.9	3748.02	100.82	131.14	70.09	68.92	55.81	5435.02	252.21	2459.9	1774.28	2890.27	111.23	715.9	3822.69	509.79	2177.92	2139.11	3622.6	56.88	191.44	82.59	85.43	103.99	66.36	116.36	173.19	83.76	180.24	110.35	113.84
i000886	heterozygous	heterozygous	heterozygous	homozygous	homozygous	heterozygous	no typing available	no typing available	38.97	6448.1	6583.68	6267.81	30.39	49.27	34.34	31.15	35.55	41.72	30.15	66.42	39.72	72.74	37.52	32.12	41.92	36.57	43.62	43.37	57.11	28.79	36.04	206.56	59.32	65.43	686.03	597.09	926.99	51.44	59.12	29.27	37.41	71.53	29.64	50.72	114.34	23.98	47.93	23.7	31.34
i000887	homozygous	heterozygous	heterozygous	homozygous	homozygous	homozygous	no typing available	no typing available	182.94	156.89	160.24	135.27	142.69	155.29	255.37	547.11	270.13	267.9	189.66	170.97	980.46	1029.25	175.41	143.66	156.32	164.34	140.39	145.38	227.74	145.12	168.61	275.1	194.9	217.95	139.87	275.3	206.38	160.34	252.1	187.88	228.5	198.6	232.58	233.58	223.24	216.13	225.06	176.37	184.73
i000888	heterozygous	heterozygous	heterozygous	heterozygous	heterozygous	heterozygous	no typing available	no typing available	317.93	187.22	214.53	202.96	188.77	272.72	547.92	372.61	487.24	490.21	1088.59	383.03	508.83	672.7	360.89	271.78	296.85	705.5	375.4	330.15	657.66	295.91	331.08	486.23	546.35	524.06	240.16	804.55	342.44	266.6	433.81	390.98	358.63	396.14	259.39	412.44	546.9	211.99	360.49	218.66	298.04
i000889	heterozygous	heterozygous	no typing available	heterozygous	heterozygous	heterozygous	no typing available	no typing available	63.96	93.87	77.16	81.63	45.01	53.98	272.44	50.57	65.62	69.23	43.01	72.54	58.75	77.77	60.27	43.94	48.45	56.46	57.36	62.57	152.13	69.32	56.16	97.67	91.26	101.39	49.76	86.8	84.11	57.34	123.05	58.82	85.99	76.46	47.13	87.45	131.06	39.42	61.78	46.42	53.65
i000890	heterozygous	heterozygous	heterozygous	heterozygous	heterozygous	heterozygous	no typing available	no typing available	140.52	145.44	104.02	133.68	83.24	180.23	277.67	196.37	124.75	260.89	151.23	278.92	455.49	341.83	155.15	163.37	149.17	186.02	165.4	128.13	361.87	114.79	135.73	334.19	349.25	371.5	118.65	226.91	182.74	178.46	279.98	167.14	251.71	212.07	233.99	181.56	275.14	534.61	251.71	238.69	205.42
i000891	heterozygous	heterozygous	heterozygous	heterozygous	heterozygous	heterozygous	no typing available	no typing available	89.59	77.6	75.05	94.7	63.68	66.79	137.53	51.04	76.39	88.64	190.82	180.35	129.99	137.88	86.22	72.87	113.69	422.84	109.05	109.15	210.71	73.21	95.42	857.51	155.26	201.68	63.73	97.44	84.13	68.02	139.65	77.34	173.28	99.83	60.31	152.93	177.82	50.44	135.2	73.67	85.09
i000892	heterozygous	heterozygous	no typing available	heterozygous	heterozygous	heterozygous	no typing available	no typing available	156.64	307.04	281.44	245.96	118.99	151.08	231.95	140.34	192.27	198.7	205.32	210.43	427.41	534.16	167.02	140.78	130.56	365.2	158.54	154.16	235.18	162.2	170.57	246.01	208.64	257.09	195.35	441.49	263.57	159.57	212.61	227.54	296.25	189.65	203.3	228.37	267.86	161.16	351.21	179.12	182.33
i000893	heterozygous	heterozygous	heterozygous	heterozygous	heterozygous	heterozygous	no typing available	no typing available	58.99	53.03	56.84	60.64	40.69	49.49	71.25	57.38	87.03	100.06	64.82	112.05	113.31	189.84	68.98	73.18	67.57	67.31	79.44	55.61	67.62	81.09	50.3	142.4	81.89	144.58	52.07	138.92	82.56	49.57	90.61	56.25	77.32	100.98	61.55	71.13	119.55	49.45	90.5	44.8	70.56
i000894	heterozygous	heterozygous	homozygous	heterozygous	heterozygous	heterozygous	no typing available	no typing available	65.56	113.08	148.11	96.11	70.32	94.92	200.12	347.17	121.53	124.92	310.25	217.53	117.52	149.34	80.51	61.39	117.74	84.26	179.4	122.9	129.29	72.19	83	375.05	266.79	171.62	88.61	152.77	108.86	75.38	298.88	84.03	831.48	105.37	91.07	116.46	157	58.09	90.36	71.98	91.23
i000895	heterozygous	heterozygous	heterozygous	heterozygous	heterozygous	heterozygous	no typing available	no typing available	238.91	147.45	157.43	191.15	219.67	245.35	235.42	240.79	298.2	278.79	258.31	312.4	336.04	387.63	324.76	246.38	288.06	345.11	362.54	295.91	342.38	228.8	324.66	365.45	285.02	327.98	181.2	289.03	248.6	197.07	384.63	261.52	211.44	305.58	183.43	408.01	329.98	158.41	343.37	190.45	309.38
i000896	heterozygous	heterozygous	heterozygous	heterozygous	homozygous	homozygous	no typing available	no typing available	126.48	144.91	128.31	165.17	92.29	112.43	164.99	153.77	168.14	226.73	167.76	225.04	518.39	526.67	192.78	188.99	187.44	154.57	182.38	126.06	485.86	187.51	175.38	321.71	236.22	531.4	256.32	228.34	191.65	189.57	282.18	161.24	230.5	208.32	236.99	149.09	234.27	125.11	207.5	137.81	153.81
i000897	heterozygous	heterozygous	no typing available	heterozygous	heterozygous	heterozygous	no typing available	no typing available	2887.48	21954.9	22434.8	22302.5	833.39	202.66	1900.9	479.15	157.69	530.83	94.11	149.43	788.42	574.38	341.01	325.12	433.1	1729.31	207.35	187.93	243.23	108.73	2159.4	257.42	192.59	3381.97	19983	20208.3	20846	436.48	299.38	11299.3	208.71	17019.5	19502.5	179.28	218.86	19367	11525.8	19875.8	18769.5
i000898	heterozygous	heterozygous	no typing available	heterozygous	heterozygous	heterozygous	no typing available	no typing available	53.12	369.86	363.08	323.17	32.71	72.34	56.21	43.15	42.95	53.28	58.57	90.91	50.27	75.14	49.59	49.61	57.69	47.52	55.16	59.57	73.39	41.55	42.84	121.91	84.31	97.06	36.79	51.98	52.42	73.02	104.36	58.44	115.86	102.07	51.35	66.28	172.03	35.06	392.97	37.56	56.47
i000899	heterozygous	homozygous	no typing available	homozygous	homozygous	homozygous	no typing available	no typing available	60.2	39.84	36.19	51.36	46.74	100.06	235.76	46.24	56.04	88.04	53.49	128.29	100.37	130.53	128.81	95.21	83.57	54.24	76.18	52.29	179.09	73.71	55.14	107.86	163.47	191.42	139	211.24	89.24	47.66	176.29	56.72	116.96	92.55	62.48	69.74	138.85	43.84	110.51	46.33	72.73
i000900	heterozygous	heterozygous	heterozygous	homozygous	homozygous	homozygous	no typing available	no typing available	72.9	98.08	76.92	84.16	42.8	91.22	87.08	652.02	272.74	226.55	4500.16	269.4	78.14	111.51	159.85	185.27	244.8	2938.24	76.39	71.12	103.6	70.95	69.93	162.73	236.29	106.8	57.65	79.4	103.1	89.42	104.38	92.95	71.97	136.53	73.48	93.78	198.54	45.36	98.03	55.99	67.3
i000901	homozygous	homozygous	homozygous	homozygous	homozygous	homozygous	no typing available	no typing available	505.68	379.74	359.62	372.82	71.76	79.56	187.14	5850.47	2979.65	3137.06	3479.88	107.45	189.29	346.76	530.8	372.53	464.87	3842.95	100.04	97.45	116.92	79.23	108.17	130.85	97.94	171.56	64.27	107.72	94.07	84.5	144.19	449.86	230.03	1610.57	2330.43	131.2	139.23	63.11	107.01	91.04	86.63
i000902	homozygous	heterozygous	heterozygous	heterozygous	no typing available	heterozygous	no typing available	no typing available	74.53	101.42	98.88	86.13	66.02	71.8	369.09	107	113.3	117.24	95.55	122.77	236.02	282.78	107.64	253.04	111.57	91.19	94.4	98.55	122.65	77.09	95.11	116.98	127.23	112.06	70.8	141.48	112.2	88.82	123.47	126.03	129.44	127.64	105.39	125.5	146.07	104.98	2503.8	109.42	103.18
i000903	heterozygous	heterozygous	homozygous	heterozygous	heterozygous	heterozygous	no typing available	no typing available	81.81	64.12	74.9	94.59	59.23	61.82	103.88	92.27	135.02	122.62	104.78	139.34	125.9	147.92	130.67	174.37	151.77	89.9	139.71	82.59	119.69	120.87	86.26	178.86	101.38	190.64	79.78	152.97	146.68	84.86	122.78	79.67	249.56	154.92	92.38	99.7	216.87	425.97	898.14	169.95	658.73
i000904	heterozygous	heterozygous	heterozygous	heterozygous	homozygous	homozygous	no typing available	no typing available	97.66	132.33	123.59	100.82	71.48	85.94	294.42	92.58	148.92	144.25	133.02	136.87	89.54	318.41	111.3	74.91	95.25	106.4	89.87	97.57	598.82	71.12	86.1	255.4	174.58	208.39	62.77	139.34	126.55	78.92	211.92	76.61	271.67	172.6	78.39	164.26	215.23	62.63	136.25	70.1	116.97
i000905	heterozygous	heterozygous	heterozygous	heterozygous	heterozygous	heterozygous	no typing available	no typing available	86.38	82.05	74.66	84.87	61.98	62.54	95.95	71.03	146.73	100.67	55.63	104.49	104.61	114.58	109.5	65.14	83.93	78.91	81.21	96.6	166.68	78.15	103.04	143.34	124.04	96.52	59.84	91.42	81.84	74.6	172.81	94.42	90.34	104.41	56.83	118.49	173.94	66.11	96.11	91.96	112.38
i000906	heterozygous	heterozygous	no typing available	heterozygous	no typing available	no typing available	no typing available	no typing available	137.35	47.91	42.71	59.97	73.2	122.69	290.23	69.3	106.51	104.71	1350.2	126.54	85.18	101.53	90.33	71.08	65.86	975.47	77.77	81.9	101.6	84.75	125.67	151.4	123.47	100.16	60.59	85.1	79.24	72.59	963.2	156.78	81.39	114.92	85.95	123.3	176.12	67.27	96.6	85.28	81.5
i000907	heterozygous	heterozygous	heterozygous	heterozygous	heterozygous	heterozygous	no typing available	no typing available	77.23	95.08	62.92	107.24	64.66	48.89	472.58	132.62	120.47	149.07	66.9	124.82	654.63	572.7	143.16	165.3	120.67	91.38	152.19	81.33	119.79	93.35	101.18	194.4	93.18	211.13	63.86	173.22	146.74	69.69	207.03	107.3	161.02	141	113.76	104.18	148.42	64.44	226.8	90.4	86.32
i000908	heterozygous	heterozygous	heterozygous	heterozygous	heterozygous	heterozygous	no typing available	no typing available	416.8	322.98	275.27	1407.36	168.68	1109.28	2288.54	593.1	608.88	535.06	300.14	1482.77	1189.21	1096.93	790.93	480.68	989.31	934.22	867.7	1368.86	1005.59	496.87	441.92	1819.71	1927.17	1047.4	349.86	795.16	632.34	1603.9	927.12	945.73	264.02	2209.04	515.08	614.68	2176.28	634.99	1826.66	1838.37	277.93
i000909	heterozygous	homozygous	heterozygous	heterozygous	heterozygous	heterozygous	no typing available	no typing available	191.09	157.43	136.24	261.32	87.67	138.73	322.68	120.79	299.3	459.27	296.86	572.25	343.08	522.6	485.74	381.56	383.46	421.16	603.67	274.84	230.2	402.22	706.6	908	626.3	390.84	138.8	284.09	430.48	248.31	1506.55	474.5	1046.24	484.95	418.07	384.21	486.9	213.74	402.03	275.73	235.74
i000910	heterozygous	heterozygous	heterozygous	homozygous	homozygous	heterozygous	no typing available	no typing available	326.49	375.29	393.26	371.18	315.33	341.48	318.74	483.52	431.94	426.63	292.27	292.54	659.8	502.32	355.36	459.04	410.06	274.68	317.47	305.89	274.89	283.58	396.84	292.18	292.88	376.55	332.29	451.11	276.83	320.3	339.94	415	377.01	246.45	364.39	219.23	338.72	306.87	281.01	317.56	339.93
i000911	heterozygous	heterozygous	heterozygous	heterozygous	heterozygous	heterozygous	no typing available	no typing available	117.81	160.16	129.08	269.99	63.69	94.26	148.23	104.1	166.96	250.11	136.9	295.45	407.3	494.48	295.98	254.99	228.07	264.8	360.23	189.09	129.62	248.88	385.81	412.58	251.87	362.01	97.62	170.28	331.86	159.32	754.6	287.66	520.29	276.72	286.99	230.43	312.73	139.26	245.56	189.03	154.06
i000912	heterozygous	heterozygous	heterozygous	heterozygous	heterozygous	heterozygous	homozygous	heterozygous	72.48	96.44	58.12	66.47	38.5	61.84	74.91	66.37	64.67	89.45	47.4	68.38	464.71	317.5	70.48	64.07	68.05	75.99	80.51	66.32	90.75	52.19	83.81	81.84	80.04	176.43	60.69	88.52	84.45	67.6	358.5	69.46	97.74	89.5	94.92	71.07	124.49	70.12	84.34	68.11	59.24
i000913	homozygous	heterozygous	heterozygous	heterozygous	heterozygous	heterozygous	homozygous	heterozygous	82.05	102.3	82.28	105.43	74.71	109.91	97.76	516.08	550.99	372.38	104.67	121.08	258.11	205.27	128.54	151.63	279.2	137.72	109.48	99.13	471.85	82.9	86.96	164.94	124.51	135.96	89.86	141.38	110.69	103.56	159.34	92	96.74	144.64	124.52	106.42	172.6	91.46	187.87	86.14	81.82
i000914	heterozygous	heterozygous	heterozygous	heterozygous	homozygous	homozygous	no typing available	no typing available	112.24	105.8	87.26	94.2	57.41	88.16	124.88	581.7	253.14	525.11	175.82	118.66	148.88	680.41	91.21	72.38	62.01	247.18	82.98	96.23	133.18	60.73	87.31	551.2	112.57	132.94	59.05	102.48	106.33	99.66	127.36	85.09	158.97	127.86	69.6	225.18	255.1	61.9	104.99	76.3	76.46
i000915	heterozygous	heterozygous	heterozygous	heterozygous	heterozygous	heterozygous	no typing available	no typing available	103.59	65.36	65.88	79.77	68.67	93.75	134.68	277.53	569.51	338.46	174.94	110.07	132.73	160.38	265.38	229.79	174.24	474.24	100.01	108.1	126.75	73.94	107.56	440.02	125.99	129.18	80.99	108.82	116.32	79.38	168.46	89.95	162.44	122.37	73.4	121.86	198.64	59.49	333.86	71.44	90.45
i000916	heterozygous	heterozygous	heterozygous	heterozygous	heterozygous	heterozygous	no typing available	no typing available	99.21	105.8	83.04	112.45	95.97	68.93	143.42	129.73	175.45	209.39	95.34	135.2	751.34	614.46	125.56	159.45	127.73	139.14	151.27	91.29	125.37	106.13	2474.02	183.48	114.46	170.65	76.13	141.57	137.43	103.75	224.58	272.5	159.24	160.31	130.94	133.36	214.76	126.1	143.04	92.46	107.5
i000917	heterozygous	heterozygous	heterozygous	heterozygous	heterozygous	heterozygous	no typing available	no typing available	142.5	84.69	71.15	84.79	55.38	110.56	112.95	113.31	114.47	149.18	174.66	138.88	279.59	235.72	88.14	91.63	193.62	90.42	192.5	123.82	1030.98	108.78	89.4	159.08	458.22	1076.33	182.03	120.65	108.02	104.89	149.75	94.55	116.33	137.79	131.05	107.2	194.24	101.92	154.73	113.5	153.54
i000918	homozygous	heterozygous	no typing available	heterozygous	no typing available	heterozygous	no typing available	no typing available	75.32	108.12	62.1	68.7	33.7	67.59	103.09	112.32	73.97	110.35	56.59	65.63	555.67	380.36	87.79	70.86	84.02	90.32	88.54	62.25	102.65	55.11	108.42	89.32	75.56	90.81	59.99	83.55	94.98	83.35	179.67	77.29	167.04	99.58	102.04	92.94	162.76	85.34	103.46	79.04	62.55
i000919	heterozygous	heterozygous	heterozygous	heterozygous	homozygous	heterozygous	no typing available	no typing available	175.55	192.69	177.8	219.54	119.02	199.45	261.18	212.35	265.6	329.96	189.57	287.93	887.68	808.93	272.34	270.45	228.18	195.46	285.31	160.69	242.38	198.54	221.7	306.4	244.26	303.06	160.49	526.39	321.2	180.88	331.2	182.19	317.91	262.09	211.53	219.84	300.79	159.76	253.81	167.77	193.47
i000920	homozygous	heterozygous	heterozygous	heterozygous	homozygous	heterozygous	no typing available	no typing available	627.48	67.18	82.16	95.58	82.46	111.51	119.31	160.31	227.13	210.83	158.55	138.29	144.94	183.15	130.12	85.58	107.73	125.42	126.07	123.52	200.11	99.29	113.36	202.6	135.52	187.78	96.81	173.14	124.5	98.29	170.45	151.18	130.17	421.17	1533.38	225.78	282.02	234.8	206.96	228.83	269.05
i000921	homozygous	heterozygous	heterozygous	heterozygous	heterozygous	heterozygous	no typing available	no typing available	224.2	368.36	326.22	501.1	140.64	159.07	339.65	138.61	264.72	389.26	273.68	554.37	698.94	822.06	429.54	382.11	368.37	379.15	525.78	256.09	244.2	417.06	638.81	2274.07	403.5	305.58	255.15	425.52	611.68	223.3	1293.64	338.62	780.62	432.15	395.58	327.08	421.12	185.67	369.38	296.86	241.35
i000922	homozygous	heterozygous	heterozygous	heterozygous	homozygous	heterozygous	no typing available	no typing available	175.55	1117.65	1795.32	991.14	154.7	191.9	224.81	149.46	162.78	163.73	220.78	238.13	164.03	199.78	245.18	194.07	232.49	998.76	172.68	192.67	199.1	148.99	192.84	312.18	272.89	212.17	165.66	193.44	185.7	662.29	312.17	236.08	213.05	195.66	150.62	230.53	293.57	140.42	194.81	151.47	194.62
i000923	heterozygous	heterozygous	heterozygous	heterozygous	heterozygous	homozygous	no typing available	no typing available	120.44	108.35	87.23	108.32	475.5	161.98	133.03	140.13	131.76	184.56	144.42	240.4	372.01	307.57	130.94	247.42	124.53	113.09	127.59	117.92	191.15	105.79	113.67	294.01	168.62	172.97	89.08	209.4	162.93	137.09	294.38	110.34	146.14	195.67	149.41	159.06	227.37	90.24	158.81	115.97	116.87
i000924	heterozygous	heterozygous	homozygous	heterozygous	no typing available	heterozygous	no typing available	no typing available	28.14	27	25.85	38.79	19.41	24.59	42.11	179.92	178.94	158.11	36.65	59.94	43.33	64.87	42.2	46.66	45.7	39.67	55.19	35.76	35.13	46.47	36.79	84.01	47.21	67.26	25.45	45.87	49.28	27.41	97.34	815.73	2485.16	69.55	82.41	51.62	91.85	23.65	56.03	73.07	42.95
i000925	heterozygous	heterozygous	homozygous	homozygous	no typing available	homozygous	no typing available	no typing available	65.05	186.71	199.64	291.42	63.18	125.64	222.55	273.21	130.3	130.96	90.02	148.67	83.37	100.79	94.75	85.2	172.68	120.85	158.68	154.79	117.88	71.56	68.96	164.07	265.11	342.93	65.4	78.81	132.87	148	127.94	86.76	50.8	245.78	116.86	83.24	246.65	72.95	158.8	135.78	77.23
i000926	heterozygous	heterozygous	heterozygous	heterozygous	heterozygous	heterozygous	no typing available	no typing available	89.37	67.13	66.81	74.82	55.03	108.71	89.48	150.7	348.64	331.25	111.2	146.93	121.64	116.62	93.37	81.51	84.89	86.83	92.57	94.55	131.72	80.66	81.19	248.79	128.87	248.96	69.34	125.03	97.7	104.77	131.48	3740.92	90.64	11579.1	13907.3	105.93	169.24	4166.59	2040.65	2619.45	231.52
i000927	homozygous	heterozygous	no typing available	heterozygous	no typing available	no typing available	no typing available	no typing available	71.54	119.38	137.33	102.19	71.66	115.53	351.21	112.42	191.8	167.42	74.22	199.15	299.35	371.85	101.44	87.48	171.21	117.4	133.3	101.44	161.52	100.03	98.82	254.04	179.33	192.38	91.2	193.6	167.64	106.7	1332.05	154.92	161.37	138.56	129.03	143.58	185.34	87.72	144.99	141.5	135.26
i000928	heterozygous	homozygous	heterozygous	heterozygous	heterozygous	heterozygous	no typing available	no typing available	153.37	240.38	217.67	190.07	136.61	154.89	219.87	170.38	201.77	292.84	186.59	254.9	414.98	544.83	261.06	255.29	222.08	149.18	181.68	184.41	284.24	283.82	183.84	271.02	309.56	369.16	145.12	297.41	238.57	175.24	227.23	220.01	1360.28	198.32	196.52	218.17	221.15	163.79	232.44	148.85	177.29
i000929	heterozygous	heterozygous	heterozygous	heterozygous	homozygous	homozygous	no typing available	no typing available	147.3	341.63	285.72	350.95	115.28	131.82	211.02	353.91	293.22	216.21	537.04	195.91	233.61	280.66	187.66	167.96	187.41	158.09	161.77	223.08	3537.52	169.26	164.62	254.85	932.76	301.33	604.28	252.07	198.87	129.4	9164.8	179.23	192.76	1062.2	455.97	243.73	295.75	131.43	203.73	143.27	193.74
i000930	heterozygous	heterozygous	heterozygous	heterozygous	heterozygous	heterozygous	no typing available	no typing available	70.38	41.23	70.9	51.91	48.68	72.43	125.8	55.18	58.57	65.91	52.99	82.17	53.59	71.79	62.67	61.9	73.46	54.21	63.7	63.52	152.45	60.77	56	99.62	112.25	96.76	43.7	71.96	62.94	68.34	114.3	51.87	119.81	86.68	58.46	70.02	121.92	40.83	74.94	48.98	57.07
i000931	homozygous	heterozygous	heterozygous	heterozygous	homozygous	homozygous	no typing available	no typing available	185.59	142.09	193.18	148.74	169.92	194.97	805.76	156.3	231.95	253.46	270.33	304.7	453.91	598.42	185.22	157.64	173.78	181.96	253.33	251.9	256.47	150.7	197.88	299.77	392.1	612.01	218.08	610.14	282.99	156.42	281.32	475.78	1352.89	268.54	199.82	317.21	312.8	185.24	401.92	186.74	234.76
i000932	heterozygous	heterozygous	heterozygous	heterozygous	heterozygous	heterozygous	no typing available	no typing available	145.25	290.16	253.98	263.4	95.57	109.21	140.6	103.32	148.92	134.08	181.3	835.44	235.92	280.5	123.14	100.94	131.71	143.5	226.43	165	331.58	103.07	157.31	1119.25	652.71	710.07	109.69	177.64	263.49	97.99	194.03	115.1	108.06	163.2	93.59	172.81	225.66	71.48	127.15	79.02	130.43
i000933	heterozygous	heterozygous	homozygous	heterozygous	no typing available	no typing available	no typing available	no typing available	90.71	283.49	195.64	177.59	740.15	231.82	529.85	122.6	169.34	150.75	109.95	132.63	268.02	391.84	1367.78	94.01	102.23	128.04	166.25	136.72	1791.5	613.45	127.13	187.88	1804.3	1501.63	300.62	966.71	1844.55	820.82	162.57	127.41	160.22	146.92	121.16	171.69	250.58	91.79	270.92	101.34	123.26
i000934	heterozygous	heterozygous	heterozygous	heterozygous	heterozygous	heterozygous	no typing available	no typing available	187.2	150.56	136.61	201.05	172.54	150.63	284.8	195.39	381.56	419.23	182.11	305.69	231.65	264.08	259.33	227.92	222.56	190.7	260.52	147.54	231.31	231.99	181.88	404.41	224.53	315.64	133.47	415.84	311.61	178.03	301.91	164.02	694.01	377.12	201.47	225.36	374.49	130.36	445.67	137.46	234.98
i000935	homozygous	heterozygous	homozygous	heterozygous	heterozygous	heterozygous	no typing available	no typing available	122.19	64.84	63.22	84.9	106.71	172.06	2405.22	807.03	712.41	682.87	1296.66	171.62	102.62	124.06	113.16	83.83	91.3	1031.5	95.52	166.88	121.68	599.77	143.34	197.79	176.35	191.72	78.21	412.8	182.7	75.22	132.08	102.52	104.64	894.94	1121.21	131.48	175.67	74.48	156.82	96.44	115.93
i000936	heterozygous	heterozygous	heterozygous	heterozygous	heterozygous	heterozygous	no typing available	no typing available	320.27	256.14	268.71	518.84	343.83	192.9	940.08	295.92	535.33	409.18	161.5	522.51	541.38	574.66	352.15	228.87	562.38	773.11	372.11	953.23	455.64	237.88	842.81	805.16	693.98	442	220.8	409.45	317.24	454.48	873.19	498.19	224.93	774.28	403.58	639.12	678.29	350.71	583.62	441.31	986.4
i000937	heterozygous	heterozygous	heterozygous	heterozygous	heterozygous	heterozygous	no typing available	no typing available	361.95	210.26	229.43	198.21	180.94	221.37	568.26	260.56	308.23	327.21	141.67	279.79	508.75	646.08	1231.14	1494.48	359.42	254.6	280.51	254.72	321.26	211.69	321.06	400.07	273.31	342.07	186.92	400.86	315.78	238.63	1011.88	1605.55	383.78	328.63	289.4	324.5	333.36	210.52	362.72	215.76	255.88
i000938	heterozygous	heterozygous	heterozygous	heterozygous	heterozygous	heterozygous	no typing available	no typing available	41.46	28.62	32.29	35.35	28.01	41.85	237.52	64.76	41.31	44.03	182.21	46.94	71.08	120.01	72.42	35.43	36.96	41.16	47.18	96.72	85.3	37.7	43.43	97.24	63.57	70.17	38.17	59.72	85.4	33.45	73.78	36.14	52.64	64.7	48.47	59.46	93.22	24.16	58.47	34.9	402.23
i000939	heterozygous	heterozygous	homozygous	heterozygous	heterozygous	heterozygous	no typing available	no typing available	48.02	36.6	41.49	70.25	51.86	59.17	633.01	33.43	65.84	48.32	119.83	289.48	76.8	89.14	79.53	61.52	109.63	87.3	152.75	146.68	341.4	122.51	99.16	110.71	350.09	255.46	53.4	229.76	308.25	67.26	122.88	142.96	88.64	97.83	57.41	72.01	81.8	225.56	83.28	83.25	152.84
i000940	heterozygous	heterozygous	heterozygous	heterozygous	heterozygous	heterozygous	no typing available	no typing available	205.85	231.09	377.12	204.29	232.56	319.81	387.13	280.07	346.23	374.49	302.46	638.58	607.86	1581.97	384.82	270.9	315.34	336.89	594.55	409.41	2186	620.9	253.89	1640.62	1616.59	1885.08	234.63	542.87	360.16	464.12	1146.12	366.75	391.24	477.12	323.43	620.59	506.6	179.88	335.58	258.98	516.36
i000941	heterozygous	heterozygous	heterozygous	heterozygous	homozygous	homozygous	no typing available	no typing available	95.18	156.71	127.51	198.84	65.89	80.25	105.64	85.24	124.44	169.91	109.3	187.91	291.57	333.44	187.84	159.34	143.18	153.71	204.73	124.92	106.1	154.72	292.69	257.72	165.65	155.59	87.43	219.26	416.33	107.02	414.55	144.92	318.86	196.98	163.42	146.76	186.13	98.56	178.79	117.01	119.96
i000942	heterozygous	homozygous	heterozygous	heterozygous	homozygous	homozygous	no typing available	no typing available	1089.83	53.03	54.78	54.96	44.68	56	65.14	11928.2	12350.7	7056.66	566.06	72.16	116.75	177.13	79.06	74.58	94.35	2319.81	69.93	72.27	89.95	61.4	74.32	104.45	87.45	997.24	56.54	120.82	72.47	384.88	406.93	14113.1	183.43	8920.69	14033.1	85	165.22	1225.22	1345.26	1214	801.71
i000943	heterozygous	heterozygous	no typing available	homozygous	no typing available	no typing available	no typing available	no typing available	1086.14	359.58	380.13	501.7	2089.05	495.44	700.37	3254.5	1886.6	1399.91	538.73	650.74	764.56	970.55	520.64	482.36	572.74	601.09	551.31	758.87	680.02	410.31	820.83	824.36	832.63	1297.92	320.96	550.27	400.09	439.92	964.96	596.21	2105.57	3164.2	3490.88	560.91	620.53	418.11	538.78	443.58	755.6
i000944	heterozygous	heterozygous	heterozygous	homozygous	heterozygous	heterozygous	no typing available	no typing available	160.38	105.74	110.08	107.73	81.08	117.18	146.4	3476.55	3268.41	3245.39	5049.53	196.78	169.38	201.72	98.18	80.96	87.49	4684.69	159.48	108.8	202.62	83.92	121.06	938.07	211.8	206.22	88.31	190.99	121.82	92.34	129.48	100.23	148.02	1356.98	2276.44	207	253.02	293.82	486.16	330.16	534.63
i000945	heterozygous	heterozygous	heterozygous	heterozygous	heterozygous	heterozygous	no typing available	no typing available	120.78	75.16	82.05	93.15	75.85	98.35	251.49	135.4	199.66	135.68	103.5	162.4	117.61	145.72	156.47	97.83	1004.08	98.53	1118.26	346.69	176	97.43	121.83	179.98	144.5	145.62	91.5	124.73	124.21	87.01	249.82	97.25	161.75	138.99	82.12	168.64	216.78	84.24	128.24	176.48	99.61
i000946	heterozygous	heterozygous	homozygous	heterozygous	no typing available	no typing available	no typing available	no typing available	598.97	106.28	105.36	82.98	144.88	87.45	141.22	165.58	205.2	461.46	58.23	113.46	258.74	293.16	101.36	80.71	179.38	136.94	270.34	125.44	157.56	84.26	118.76	146.93	117.47	184	76.82	268.42	122.33	161.11	486.81	132.75	181.3	137.24	109.19	165.31	166.76	94.8	179.91	107.17	124.72
i000947	heterozygous	heterozygous	heterozygous	heterozygous	no typing available	heterozygous	no typing available	no typing available	106.19	125.03	135.46	100.03	82.28	106.78	233.92	87.73	115.61	129.12	78.24	128.56	311.22	349.98	349.06	232.24	391.81	105.36	130.13	132.03	127.82	100.43	112.13	129.97	141.75	215.42	99.95	538.94	151.36	117.06	159.34	223.92	198.05	155.13	134.32	165.24	146.67	101.52	151.9	115.83	117.9
i000948	homozygous	heterozygous	heterozygous	heterozygous	heterozygous	heterozygous	no typing available	no typing available	195.54	242.73	326.32	237.73	146.26	178.46	1950.15	221.32	287.45	399.05	345.33	297.79	217.21	376.74	187.7	153.41	178.34	4665.69	207.68	191.7	7914.24	222.68	225.12	388.92	297.11	453.17	180.1	274.2	275.22	162.74	367.7	177.42	178.25	246.8	140.31	287.7	249.49	3462.15	294.83	1397.46	422.27
i000949	heterozygous	heterozygous	no typing available	heterozygous	no typing available	no typing available	no typing available	no typing available	70.72	85.06	113.56	78	58.08	72.42	1608.59	114.54	124.98	124.74	293.35	141.52	194.96	241.54	106.98	115.19	93.14	248.24	150.18	1028.13	1311.76	1206.12	94.04	122.42	315.91	6839.48	811.65	470.06	765.03	89.92	121.31	86.42	4598.52	125.96	94.65	100.4	173.7	60.03	518.02	74.44	95.25
i000950	heterozygous	heterozygous	no typing available	heterozygous	heterozygous	heterozygous	no typing available	no typing available	44.68	25.47	23.17	26.45	32.27	75.06	116.77	37.33	195.82	182.86	41.93	49.06	35.15	39.57	31.84	38.16	34.19	41.41	55.81	42.25	56.75	32.21	40.51	86.16	56.33	61.57	26.25	33.61	37.98	46.5	65.94	31.67	297.52	86.69	42.93	46.07	123.14	23.13	358.81	27.59	33.87
i000951	heterozygous	heterozygous	heterozygous	homozygous	homozygous	heterozygous	no typing available	no typing available	77.54	114.02	101.27	109.74	46.01	63.18	102.52	130.62	151.09	197.46	70.86	112.54	314.54	297.04	125.13	113.51	106.48	95.9	112.52	76.73	92.24	88.25	88.32	133.01	112.49	106.41	117.94	148.26	129.46	80.67	146.59	85.27	119.7	113.62	102.09	107.11	174.95	74.6	120.15	77.74	85.54
i000952	homozygous	heterozygous	heterozygous	heterozygous	heterozygous	heterozygous	no typing available	no typing available	77.81	72.35	72.4	98.64	96.3	125.67	110.37	103.68	89.88	130.88	841.62	109.95	104.78	123.36	88.23	81.36	113.65	120.03	163.15	101.27	245.54	77.27	84.39	167.03	3284.74	244.28	92.27	117.97	110.92	98.78	106.24	79.8	158.63	138.97	112.88	103.44	205.37	67.63	102.29	70.47	75.27
i000953	heterozygous	heterozygous	no typing available	heterozygous	heterozygous	heterozygous	no typing available	no typing available	87.65	547.85	567.65	509.33	618.45	3014.51	5435.68	128.9	168.09	285.82	1722.34	1267.01	2533.84	2220.34	3099.59	3233.22	5817.68	1136.53	1391.82	1720.96	991.35	1894.5	581.17	2866.99	1906.73	495.4	1670.29	1525.34	620.1	1710.69	260.13	168.82	520.5	191.12	183.89	218.3	175.33	141.76	158.14	140.99	135.61
i000954	heterozygous	heterozygous	heterozygous	homozygous	homozygous	homozygous	no typing available	no typing available	663.28	132.52	142.67	117.21	83.92	97.22	183.23	136.73	170.25	161.8	97.12	147.1	281.6	364.22	139.49	149.13	140.9	132.86	142.08	124.1	180.38	100.89	124.18	196.68	176.82	215.83	120.27	215.75	160.05	108.59	190.59	121.32	528.36	273.51	158.11	171.32	210.13	93.36	185.25	156.24	130.13
i000955	heterozygous	heterozygous	heterozygous	heterozygous	heterozygous	heterozygous	homozygous	homozygous	98.6	122.88	130.63	90.65	789.21	131.56	195.58	124.44	137.45	131.73	1563.71	440.68	346.39	390.91	143.82	114.26	139.66	122.78	118.75	102.45	232.14	140.41	125.4	1726.32	756.81	292.24	87.63	175.41	125.82	175.34	179.47	147.65	181.53	125.7	125.99	142.15	166.65	97.06	142.27	99.66	131.22
i000956	heterozygous	heterozygous	heterozygous	heterozygous	heterozygous	heterozygous	no typing available	no typing available	108.92	129.19	103.75	131.39	89.24	158.79	185.16	239.34	180.37	223.32	112.08	181.23	345.15	276.41	149.84	129.69	190.97	134.93	266.18	149.43	280.44	280.05	123.09	213.27	432.64	425.14	149.31	350.86	198.88	141.07	212.58	163.75	131.81	274.04	237.63	297.32	233.29	16228.6	21054.5	1426.68	19835.7
i000957	heterozygous	heterozygous	no typing available	heterozygous	no typing available	no typing available	no typing available	no typing available	87.54	62.62	59.5	80.86	69.2	91.32	106.92	157.99	174.34	174.44	167.99	150.92	120.23	137.46	198.55	186.4	225.66	104.78	111.93	105.7	360.76	81.25	102.07	164.27	142.16	171.2	76.9	107.92	125.85	92.5	136.02	103.44	83.28	138.23	88.56	133.69	199.28	59.91	116.85	84.52	87.92
i000958	heterozygous	heterozygous	heterozygous	heterozygous	no typing available	heterozygous	no typing available	no typing available	135.84	164.08	124.39	127.94	106.55	182.34	759.02	199.47	187.03	208.96	315.1	195.04	609.61	439.55	146.43	155.6	152.33	161.04	165.81	139.55	232.34	148.49	156.07	249.62	188.66	229.76	115.69	126.88	155.43	144.52	384.67	149.1	207.16	187.73	183.14	176.78	244.07	190.25	333.2	148.76	176.12
i000959	heterozygous	heterozygous	heterozygous	heterozygous	heterozygous	heterozygous	no typing available	no typing available	200.07	133.23	133.69	219.21	150.59	173.33	421.45	839.57	1161.88	1134.24	218.33	269.37	246.96	364.5	263.36	171.98	245.81	393.5	199.95	318.88	364.52	173.34	303.73	541.04	348.14	464.99	150.32	314.08	239.16	203.07	480.6	240.09	194.56	336.04	178.61	308.68	406.03	167.24	271.61	220.3	358.61
i000960	heterozygous	heterozygous	homozygous	heterozygous	no typing available	heterozygous	no typing available	no typing available	720.94	631.52	782.96	691.43	82.83	613.56	1020.59	177.36	229.21	188.1	782.28	1603.31	134.55	141.87	111.71	86.53	154.24	157.16	276.36	354.52	326.52	869.64	527.06	1574.92	983.02	188.56	242.31	227.72	225.84	100.68	2754.61	220.91	90.5	690.93	817.15	135.29	176.53	140.94	175.86	133.78	252.14
i000961	heterozygous	heterozygous	no typing available	heterozygous	heterozygous	heterozygous	no typing available	no typing available	68.24	93.52	57.89	69.92	41.76	106.09	111.92	95.57	79.13	146.52	726.01	136.44	399.61	283.94	77.93	67.22	79.34	156.44	104.35	76.9	150.28	71.52	76.54	128.35	130.42	185.47	65.32	632.53	171.78	88.64	240.11	79.98	140.01	144.65	132.15	215.84	248.32	94.84	184.44	88.23	86.04
i000962	heterozygous	homozygous	homozygous	heterozygous	heterozygous	heterozygous	no typing available	no typing available	138.01	177.12	109.64	126.98	60.61	129.98	191.97	145.44	104.86	149.71	201.64	183.83	475.11	347.34	120.01	108.45	141.83	139.45	142.33	122.37	305.23	165.42	127.01	190.8	217.91	229.5	130.07	204.45	158.75	116.26	297.9	110.76	247.7	196.27	235.49	126.87	179.05	160.38	215.6	137.35	162.4
i000963	heterozygous	heterozygous	heterozygous	heterozygous	heterozygous	heterozygous	no typing available	no typing available	146.25	92.34	91.14	90.14	67.78	71.96	268.44	86.88	110.61	107.14	659.86	124.12	219.52	260.03	94.06	80.45	80.85	99.53	101.96	105.25	133.9	83.26	115.41	366.74	144.91	152.27	79.51	153.5	108.8	86.65	532.01	104.6	132.5	3281.29	1196.68	134.64	159.75	73.39	107.43	93.94	111.6
i000964	heterozygous	heterozygous	heterozygous	heterozygous	heterozygous	heterozygous	no typing available	no typing available	172.99	136.52	144.75	133.31	130.01	157.11	305.04	215.59	356.35	375.83	158.57	218.62	318.28	357.97	173.36	148.84	127.89	169.67	175.74	159.07	255.08	147.43	169.56	337.16	268.96	241.32	151.24	405.08	205.48	144.89	231.12	189.34	219.07	253.54	185.73	224.78	303.7	162.75	255.82	147.64	178.37
i000965	heterozygous	homozygous	homozygous	heterozygous	heterozygous	heterozygous	no typing available	no typing available	109.9	66.03	63.19	84.01	80.46	105.97	109.05	4778.99	4791.57	4737.61	4211.57	116.19	118.84	149.97	109.92	85.22	89.74	4990.49	164.87	262.32	219.22	199.55	111.88	153.95	118.89	128.52	148.55	298.1	219.46	82.56	150.14	19391.9	5328.42	1742.28	4023.09	391.74	536.46	500.76	438.83	593.54	505.27
i000966	heterozygous	heterozygous	heterozygous	heterozygous	no typing available	homozygous	no typing available	no typing available	96.46	133.82	92.74	156.63	55.99	77.64	141.22	137.54	155.71	201.81	140.8	263.31	689.54	685.86	223.96	214.22	188.7	201.71	257.84	149.34	138.12	177.47	271.01	405.76	218.36	173.56	78.92	148.3	233.92	128.67	679.95	217.13	391.54	233.64	215.64	190.86	223.76	110.12	187.95	151.82	132.23
i000967	homozygous	heterozygous	heterozygous	homozygous	homozygous	heterozygous	no typing available	no typing available	269.66	199.69	194.51	236.25	209.66	327.38	298.79	222.6	229.89	268.98	274.68	328.7	235.72	315.54	235.05	222.47	247.7	198.33	251.18	250.8	363.63	213.19	258.65	377.7	385.05	522.69	221.24	495.09	280.87	250.62	424.8	238.85	592	416.06	735.18	250.52	401.47	198.8	281.44	205.94	251.68
i000968	heterozygous	heterozygous	heterozygous	heterozygous	homozygous	homozygous	no typing available	no typing available	410.45	264.23	249.09	296.82	276.92	276.39	353.84	268.03	308.22	312.73	448.02	562.61	358.17	358.54	368.49	291.12	319.95	3034.62	333.56	352.65	438.16	452.86	371.3	496.41	545.96	664.44	314.25	749.2	366.16	280.18	425.07	316.68	335.11	337.88	285.73	385.25	434.74	275.85	377.88	305.68	357.44
i000969	heterozygous	heterozygous	heterozygous	heterozygous	homozygous	heterozygous	no typing available	heterozygous	2368.37	115.25	111.87	129.55	1391.62	446.94	687.9	1504.57	1487.92	416.98	94.63	278.72	406.61	502.03	351.75	275.39	313.29	278.69	305.55	249.51	433.73	190.16	503.1	466.01	260.67	523.92	146.48	207.65	210.5	331.62	1494.12	3986.56	335.92	1192.5	1473.63	293.47	324.96	174.21	194.76	179.33	226.93
i000970	heterozygous	heterozygous	homozygous	homozygous	no typing available	heterozygous	no typing available	no typing available	85.79	72.61	92.93	68.73	59.33	66.48	102.8	82.24	125.47	93.96	51.82	97.13	232.19	224.01	84.18	73.92	80.68	85.63	142.85	100.62	115.64	68.83	89.21	172.01	122.65	155.66	72.28	123.08	85.72	80.53	195.15	662.59	127.44	282.85	261.24	138.26	188.87	64.46	172.98	88.13	99.64
i000971	heterozygous	heterozygous	heterozygous	heterozygous	no typing available	heterozygous	no typing available	no typing available	51.26	44.65	43.08	56.96	37.32	42.55	167.18	43.11	56.98	78.85	45.49	86.19	60.82	78.49	88.72	96.62	98.03	55.91	75.79	48.13	56.46	77.24	55.76	106.92	65.52	75.83	37.37	369.88	142.3	47.48	99.91	54.32	214.39	94.29	61.82	68.1	138.5	41.02	76.31	43.77	68.89
i000972	heterozygous	heterozygous	homozygous	heterozygous	no typing available	heterozygous	no typing available	no typing available	123.39	164.57	181.54	127.67	116.16	126.16	157.75	139.88	181.6	171.37	142.39	234.81	360.77	417.94	184.08	135.99	159.1	163.87	163.56	154.21	333.46	124.45	147.62	217.85	299.7	221.2	135.79	223.24	189.02	155.16	192.12	917.1	224.68	225.53	240.31	233.66	247.48	644.45	705.45	627.75	736.44
i000973	heterozygous	heterozygous	heterozygous	heterozygous	heterozygous	heterozygous	no typing available	no typing available	482.17	270.58	205.86	235.26	213.36	402.62	756.48	665.72	491.82	489.29	769.68	442.88	1218.51	975.89	266.82	249.54	391.84	399.67	1016.62	417.54	1734.74	398.44	380.59	775.88	1310.89	1502.32	493.59	539.13	422.26	291.7	1034.31	368.28	1167.83	345.33	304.83	390.64	476.77	475.55	619.28	471.66	561.72
i000974	heterozygous	heterozygous	no typing available	heterozygous	no typing available	no typing available	no typing available	no typing available	65.21	75.28	73.13	75.72	50.25	54.97	126.56	136.97	184.77	219.12	285.4	93.93	186.31	323.29	73.22	68.19	76.45	83.97	69.24	99.7	110.54	64.92	104.48	154.28	118.42	103.78	56.73	130.79	87.28	67.53	116.89	92.15	82.14	132.57	89.25	100.83	149.53	63.57	93.38	110.73	106.36
i000975	heterozygous	heterozygous	heterozygous	heterozygous	no typing available	heterozygous	no typing available	no typing available	396.04	150.66	144.25	115.55	120.4	119.09	213.46	157.43	650.51	537.3	80.32	155.75	466.36	531.41	358.22	200.97	167.82	145.37	287.97	180.3	204.44	132.28	283.21	431.76	244.17	376.62	141.6	228.98	159.85	153.31	226.47	238.85	253.69	167.02	181.53	238.17	251.37	133.38	307.73	158.9	329.92
i000976	heterozygous	heterozygous	heterozygous	heterozygous	heterozygous	heterozygous	no typing available	no typing available	1840.42	1019.02	99.04	143.7	83.28	65.89	349.76	832.86	304.14	210	60.65	92.2	17867.3	18199.5	374.77	562.79	358.93	330.89	173.88	231.52	88.31	66.36	1077.97	463.14	74.94	98.8	60.58	115.57	174.04	357.2	1228.16	90.66	122.86	134.54	319.66	115.2	159.58	85.12	103.67	92.02	87.75
i000977	heterozygous	heterozygous	heterozygous	heterozygous	no typing available	heterozygous	no typing available	no typing available	738.69	142.03	148.08	151.49	129.95	192.21	174.98	234.49	224.97	212.03	185.25	180.03	218.72	208.29	177.62	171.06	253.97	142.67	628.29	242.11	193.77	137.86	194.34	1207.4	1189.86	796.88	284.3	237.51	179.5	152.95	185.64	153.4	360.57	180.97	159.32	151.65	198.58	133.64	156.54	149.88	159.38
i000978	heterozygous	heterozygous	homozygous	heterozygous	no typing available	homozygous	no typing available	no typing available	730.22	187.52	191.62	158.83	100.61	117.45	171.14	142.08	339.67	166.34	105.06	227.57	291.41	398.54	307.63	306.29	424.82	129.26	153.21	137.94	378.42	123.81	159.92	323.49	878.11	293.32	131.65	232.57	183.58	117.1	475.22	248.59	358.03	196.69	234.47	196.17	188.55	120.55	331.89	131.08	208.72
i000979	heterozygous	heterozygous	heterozygous	heterozygous	no typing available	heterozygous	no typing available	no typing available	130.63	69.81	73.02	75.57	68.33	92.33	153.31	75.43	103.4	113.3	10146.3	395.94	94.24	143.87	315.11	209.97	271.19	96.46	104.88	113.72	175.52	113.71	124.47	341.16	536.79	200.17	92.32	129.95	121.17	79.65	224.16	71.4	121.56	139.06	331.51	140.16	201.7	38.33	183.73	57.2	75.53
i000980	heterozygous	heterozygous	no typing available	heterozygous	heterozygous	heterozygous	no typing available	no typing available	160.9	100.76	108.68	115.12	134.99	146.19	231.16	1502.31	1457.48	1499.22	3846.16	222.08	216.45	277.86	210.23	150.17	186.45	4104.54	213.57	169.55	337.06	170.33	164.28	381.02	521.29	364.63	154.65	287.91	183.55	131.83	319.14	153.63	179.22	2570.72	5028.8	225.78	256.26	221.28	346.66	450.76	397.12
i000981	heterozygous	heterozygous	no typing available	heterozygous	heterozygous	heterozygous	no typing available	no typing available	38.17	53.64	40.85	51.19	34.49	61.57	53.27	38.42	48.89	61.6	51.01	71.43	46.86	54.18	43.37	40.86	44.07	220.01	54.85	54.83	61.78	38.82	46.89	76.91	70.99	88.84	48.97	129.36	63.56	53.63	55.66	39.88	57.29	84.91	63.65	48.14	108.28	55.74	92.44	73.55	66.69
i000982	heterozygous	homozygous	heterozygous	heterozygous	heterozygous	heterozygous	no typing available	no typing available	833.2	190.16	448.34	198.85	253.71	219.67	289.43	247.78	346.03	348.16	172.98	290.19	4178.16	3579.92	246.42	181.5	218.94	241.57	227.34	218.91	326.59	184.04	340.08	356.7	290.14	395.18	187.58	288.52	296.93	211.03	452.24	262.6	660.14	303.95	246.13	367.59	451.49	183.05	301.19	182.5	226.76
i000983	heterozygous	heterozygous	heterozygous	heterozygous	heterozygous	heterozygous	no typing available	no typing available	132.85	153.64	166.02	185.26	96.91	111.74	648.55	1107	1122.83	1198.01	357.63	441.53	209.61	476.99	237.9	239.19	278.81	139.43	196.3	168.2	524.73	197.55	128.83	619.92	671.68	769.52	132.12	235.6	251.64	137.03	7528.49	184.89	152.14	188.79	108.9	196.36	246.71	100.09	706.26	125.77	129.87
i000984	heterozygous	heterozygous	homozygous	heterozygous	homozygous	heterozygous	no typing available	no typing available	576.92	577.43	662.6	549.28	542.16	668.16	510.6	866.53	755.02	763.06	962.51	666.71	653.16	661.77	638.23	573.95	499.54	3285.65	564.67	536.65	670.88	616.26	609.69	598.95	663.74	848.72	602.83	650.43	682.18	516.62	575.82	588.42	555.18	871.84	1330.73	567.69	732.82	646.64	626.21	646.66	602.41
i000985	heterozygous	heterozygous	heterozygous	heterozygous	heterozygous	heterozygous	homozygous	heterozygous	39.1	74.8	44.33	50.05	160.38	134.58	190.88	67.3	59.8	67.18	31.43	63.74	128.84	105.39	45.93	37.56	60.49	52.22	50.29	46.2	55.19	33.41	48.39	67.68	53.82	52.99	32.53	103.13	54.68	62.5	83.22	173.43	51.16	70.03	64.31	51.59	60.96	69	79.62	55.8	73.24
i000986	heterozygous	homozygous	no typing available	homozygous	no typing available	no typing available	no typing available	no typing available	60.77	81.37	53.37	61.05	36.53	67.99	621.88	69.37	58.48	88.59	72.16	82.02	349.53	248.77	68.3	61.64	70.08	72.73	71.34	58.26	110.85	55.71	70.47	98.72	86.8	83.64	53.5	141.24	89.87	77.27	187.92	73.48	90.79	98.33	98.73	112.6	151.18	74.41	87.94	72.89	62.98
i000987	heterozygous	heterozygous	heterozygous	heterozygous	heterozygous	heterozygous	no typing available	no typing available	73.7	39.69	36.77	48.84	46.09	86.4	67.77	39.35	51.47	71.97	42.69	89.24	67.64	94.7	65.89	52.16	74.51	68.87	66.26	63.57	118.24	47.76	67.17	101.19	99.19	209.13	51.76	567.12	74.11	71.94	115.22	51.04	66.14	82	52.88	138.53	159.69	41.01	113.58	63.74	58.21
i000988	homozygous	heterozygous	heterozygous	heterozygous	no typing available	heterozygous	no typing available	no typing available	4328.61	49.16	49.86	78.17	17084.1	1290.98	2492.43	7908.46	9536.03	6115.19	688.79	296.15	425.32	546.75	473.4	485.98	507.74	908.84	424.17	515.19	299.32	885.76	1096.33	295.8	467.53	630.9	157.38	171.42	181.13	491.15	6178.93	16206.1	4050.32	3200.9	4159.08	139.27	142.24	330.44	303.98	235.52	184.65
[truncated: 3,527 more rows]
[truncated: 56 more columns]

## Sheet: LS2
PatientID	A	B	C	DRB1	DQA1	DQB1	DPA1	DPB1	DRB1*01:01	DRB1*01:02	DRB1*01:03	DRB1*03:01	DRB1*03:02	DRB1*04:01	DRB1*04:02	DRB1*04:04	DRB1*04:05	DRB1*07:01	DRB1*04:03	DRB1*08:01	DRB1*09:01	DRB1*09:02	DRB1*10:01	DRB1*11:01	DRB1*11:04	DRB1*12:01	DRB1*12:02	DRB1*13:01	DRB1*13:03	DRB1*14:01	DRB1*14:02	DRB1*14:54	DRB1*15:01	DRB1*15:02	DRB1*15:03	DRB1*16:01	DRB1*16:02	DRB3*01:01	DRB3*02:02	DRB3*03:01	DRB4*01:01	DRB4*01:03	DRB5*01:01	DRB5*02:02	DQA1*02:01DQB1*02:01	DQA1*03:01DQB1*02:01	DQA1*04:01DQB1*02:01	DQA1*05:01DQB1*02:01	DQA1*02:01DQB1*02:02
[truncated: 5,793 more rows]
[truncated: 54 more columns]
